# Supplementary material for: A New Crystal Form of the SARS-CoV-2 Receptor Binding Domain: CR3022 Complex—An Ideal Target for In-Crystal Fragment Screening of the ACE2 Binding Site Surface
Source: Front Pharmacol. 2020 Dec 14;11:615211. doi: 10.3389/fphar.2020.615211 (PMC7768231; doi:10.3389/fphar.2020.615211)
Supplement: Supplementary file 1 [file datasheet1.zip]

Archive with 2 entries (2 files):
- x205_covid__improvedramas.pdb
- x205_ramascorrected_refmac1.mtz
