# Supplementary material for: A New Crystal Form of the SARS-CoV-2 Receptor Binding Domain: CR3022 Complex—An Ideal Target for In-Crystal Fragment Screening of the ACE2 Binding Site Surface
Source: Front Pharmacol. 2020 Dec 14;11:615211. doi: 10.3389/fphar.2020.615211 (PMC7768231; doi:10.3389/fphar.2020.615211)
Supplement: Supplementary file 1 [file datasheet1.zip › x205_covid__improvedramas.pdb]

HEADER    ----                                    25-JUN-20   xxxx              
TITLE     ---                                                                   
COMPND    ---                                                                   
REMARK   3                                                                      
REMARK   3 REFINEMENT.                                                          
REMARK   3   PROGRAM     : REFMAC 5.8.0253                                      
REMARK   3   AUTHORS     : MURSHUDOV,SKUBAK,LEBEDEV,PANNU,                      
REMARK   3                 STEINER,NICHOLLS,WINN,LONG,VAGIN                     
REMARK   3                                                                      
REMARK   3    REFINEMENT TARGET : MAXIMUM LIKELIHOOD                            
REMARK   3                                                                      
REMARK   3  DATA USED IN REFINEMENT.                                            
REMARK   3   RESOLUTION RANGE HIGH (ANGSTROMS) :   3.10                         
REMARK   3   RESOLUTION RANGE LOW  (ANGSTROMS) :  68.03                         
REMARK   3   DATA CUTOFF            (SIGMA(F)) : NONE                           
REMARK   3   COMPLETENESS FOR RANGE        (%) :  90.52                         
REMARK   3   NUMBER OF REFLECTIONS             :   67946                        
REMARK   3                                                                      
REMARK   3  FIT TO DATA USED IN REFINEMENT.                                     
REMARK   3   CROSS-VALIDATION METHOD          : THROUGHOUT                      
REMARK   3   FREE R VALUE TEST SET SELECTION  : RANDOM                          
REMARK   3   R VALUE     (WORKING + TEST SET) : 0.21014                         
REMARK   3   R VALUE            (WORKING SET) :  0.20861                        
REMARK   3   FREE R VALUE                     :  0.23846                        
REMARK   3   FREE R VALUE TEST SET SIZE   (%) :  5.1                            
REMARK   3   FREE R VALUE TEST SET COUNT      :  3669                           
REMARK   3                                                                      
REMARK   3  FIT IN THE HIGHEST RESOLUTION BIN.                                  
REMARK   3   TOTAL NUMBER OF BINS USED           :      20                      
REMARK   3   BIN RESOLUTION RANGE HIGH           :    3.100                     
REMARK   3   BIN RESOLUTION RANGE LOW            :    3.180                     
REMARK   3   REFLECTION IN BIN     (WORKING SET) :     5035                     
REMARK   3   BIN COMPLETENESS (WORKING+TEST) (%) :    92.05                     
REMARK   3   BIN R VALUE           (WORKING SET) :    0.338                     
REMARK   3   BIN FREE R VALUE SET COUNT          :      291                     
REMARK   3   BIN FREE R VALUE                    :    0.340                     
REMARK   3                                                                      
REMARK   3  NUMBER OF NON-HYDROGEN ATOMS USED IN REFINEMENT.                    
REMARK   3   ALL ATOMS                :    14736                                
REMARK   3                                                                      
REMARK   3  B VALUES.                                                           
REMARK   3   FROM WILSON PLOT           (A**2) : NULL                           
REMARK   3   MEAN B VALUE      (OVERALL, A**2) :  55.028                        
REMARK   3   OVERALL ANISOTROPIC B VALUE.                                       
REMARK   3    B11 (A**2) :    -0.05                                             
REMARK   3    B22 (A**2) :    -0.05                                             
REMARK   3    B33 (A**2) :     0.10                                             
REMARK   3    B12 (A**2) :     0.00                                             
REMARK   3    B13 (A**2) :    -0.00                                             
REMARK   3    B23 (A**2) :    -0.00                                             
REMARK   3                                                                      
REMARK   3  ESTIMATED OVERALL COORDINATE ERROR.                                 
REMARK   3   ESU BASED ON R VALUE                            (A):   0.870       
REMARK   3   ESU BASED ON FREE R VALUE                       (A):   0.362       
REMARK   3   ESU BASED ON MAXIMUM LIKELIHOOD                 (A):   0.283       
REMARK   3   ESU FOR B VALUES BASED ON MAXIMUM LIKELIHOOD (A**2):  17.546       
REMARK   3                                                                      
REMARK   3 CORRELATION COEFFICIENTS.                                            
REMARK   3   CORRELATION COEFFICIENT FO-FC      :   0.913                       
REMARK   3   CORRELATION COEFFICIENT FO-FC FREE :   0.893                       
REMARK   3                                                                      
REMARK   3  RMS DEVIATIONS FROM IDEAL VALUES        COUNT    RMS    WEIGHT      
REMARK   3   BOND LENGTHS REFINED ATOMS        (A): 15134 ; 0.010 ; 0.013       
REMARK   3   BOND LENGTHS OTHERS               (A): 13354 ; 0.001 ; 0.017       
REMARK   3   BOND ANGLES REFINED ATOMS   (DEGREES): 20619 ; 1.698 ; 1.650       
REMARK   3   BOND ANGLES OTHERS          (DEGREES): 31204 ; 1.291 ; 1.573       
REMARK   3   TORSION ANGLES, PERIOD 1    (DEGREES):  1902 ; 7.659 ; 5.000       
REMARK   3   TORSION ANGLES, PERIOD 2    (DEGREES):   672 ;35.136 ;23.393       
REMARK   3   TORSION ANGLES, PERIOD 3    (DEGREES):  2364 ;19.541 ;15.000       
REMARK   3   TORSION ANGLES, PERIOD 4    (DEGREES):    51 ;15.553 ;15.000       
REMARK   3   CHIRAL-CENTER RESTRAINTS       (A**3):  1986 ; 0.075 ; 0.200       
REMARK   3   GENERAL PLANES REFINED ATOMS      (A): 16981 ; 0.007 ; 0.020       
REMARK   3   GENERAL PLANES OTHERS             (A):  3129 ; 0.001 ; 0.020       
REMARK   3                                                                      
REMARK   3  ISOTROPIC THERMAL FACTOR RESTRAINTS.     COUNT   RMS    WEIGHT      
REMARK   3   MAIN-CHAIN BOND REFINED ATOMS  (A**2):  7635 ; 4.967 ; 5.819       
REMARK   3   MAIN-CHAIN BOND OTHER ATOMS    (A**2):  7634 ; 4.967 ; 5.818       
REMARK   3   MAIN-CHAIN ANGLE REFINED ATOMS (A**2):  9528 ; 7.954 ; 8.713       
REMARK   3   MAIN-CHAIN ANGLE OTHER ATOMS (A**2)  :  9529 ; 7.953 ; 8.713       
REMARK   3   SIDE-CHAIN BOND REFINED ATOMS  (A**2):  7499 ; 4.953 ; 6.154       
REMARK   3   SIDE-CHAIN BOND OTHER ATOMS  (A**2)  :  7497 ; 4.952 ; 6.153       
REMARK   3   SIDE-CHAIN ANGLE OTHER ATOMS (A**2)  : 11091 ; 7.966 ; 9.058       
REMARK   3   LONG RANGE B REFINED ATOMS (A**2)    : 30133 ;11.252 ;******       
REMARK   3   LONG RANGE B OTHER ATOMS (A**2)      : 30134 ;11.252 ;******       
REMARK   3                                                                      
REMARK   3  NCS RESTRAINTS STATISTICS                                           
REMARK   3   NUMBER OF NCS GROUPS : NULL                                        
REMARK   3                                                                      
REMARK   3  TWIN DETAILS                                                        
REMARK   3   NUMBER OF TWIN DOMAINS  : NULL                                     
REMARK   3                                                                      
REMARK   3                                                                      
REMARK   3  TLS DETAILS                                                         
REMARK   3   NUMBER OF TLS GROUPS  : NULL                                       
REMARK   3                                                                      
REMARK   3                                                                      
REMARK   3  BULK SOLVENT MODELLING.                                             
REMARK   3   METHOD USED :  MASK                                                
REMARK   3   PARAMETERS FOR MASK CALCULATION                                    
REMARK   3   VDW PROBE RADIUS   :   1.20                                        
REMARK   3   ION PROBE RADIUS   :   0.80                                        
REMARK   3   SHRINKAGE RADIUS   :   0.80                                        
REMARK   3                                                                      
REMARK   3  OTHER REFINEMENT REMARKS:                                           
REMARK   3  HYDROGENS HAVE BEEN ADDED IN THE RIDING POSITIONS                   
REMARK   3  U VALUES      : REFINED INDIVIDUALLY                                
REMARK   3                                                                      
LINKR        C1  NAG D 907                 ND2 ASN D 343                NAG-ASN 
LINKR        ND2 ASN A 343                 C1  NAG A 907                NAG-ASN 
LINKR        C1  NAG E 907                 ND2 ASN E 343                NAG-ASN 
LINKR            SER H 132                     ALA H 137                gap     
LINKR            SER B 132                     ALA B 137                gap     
LINKR            SER F 132                     ALA F 137                gap     
CISPEP   1 SER L    7    PRO L    8                    0.00                     
CISPEP   2 THR L  100    PRO L  101                    0.00                     
CISPEP   3 TYR L  146    PRO L  147                    0.00                     
CISPEP   4 SER C    7    PRO C    8                    0.00                     
CISPEP   5 THR C  100    PRO C  101                    0.00                     
CISPEP   6 TYR C  146    PRO C  147                    0.00                     
CISPEP   7 SER G    7    PRO G    8                    0.00                     
CISPEP   8 THR G  100    PRO G  101                    0.00                     
CISPEP   9 TYR G  146    PRO G  147                    0.00                     
CISPEP  10 PHE H  146    PRO H  147                    0.00                     
CISPEP  11 GLU H  148    PRO H  149                    0.00                     
CISPEP  12 PHE B  146    PRO B  147                    0.00                     
CISPEP  13 GLU B  148    PRO B  149                    0.00                     
CISPEP  14 PHE F  146    PRO F  147                    0.00                     
CISPEP  15 GLU F  148    PRO F  149                    0.00                     
CISPEP  16 PHE H  146    PRO H  147                    0.00                     
CISPEP  17 GLU H  148    PRO H  149                    0.00                     
CISPEP  18 SER L    7    PRO L    8                    0.00                     
CISPEP  19 THR L  100    PRO L  101                    0.00                     
CISPEP  20 TYR L  146    PRO L  147                    0.00                     
CISPEP  21 PHE B  146    PRO B  147                    0.00                     
CISPEP  22 GLU B  148    PRO B  149                    0.00                     
CISPEP  23 PHE F  146    PRO F  147                    0.00                     
CISPEP  24 GLU F  148    PRO F  149                    0.00                     
CISPEP  25 SER C    7    PRO C    8                    0.00                     
CISPEP  26 THR C  100    PRO C  101                    0.00                     
CISPEP  27 TYR C  146    PRO C  147                    0.00                     
CISPEP  28 SER G    7    PRO G    8                    0.00                     
CISPEP  29 THR G  100    PRO G  101                    0.00                     
CISPEP  30 TYR G  146    PRO G  147                    0.00                     
SSBOND   1 CYS E  336    CYS E  361                                             
SSBOND   2 CYS E  379    CYS E  432                                             
SSBOND   3 CYS E  391    CYS E  525                                             
SSBOND   4 CYS E  480    CYS E  488                                             
SSBOND   5 CYS L   23    CYS L   94                                             
SSBOND   6 CYS L  140    CYS L  200                                             
SSBOND   7 CYS A  336    CYS A  361                                             
SSBOND   8 CYS A  379    CYS A  432                                             
SSBOND   9 CYS A  391    CYS A  525                                             
SSBOND  10 CYS A  480    CYS A  488                                             
SSBOND  11 CYS C   23    CYS C   94                                             
SSBOND  12 CYS C  140    CYS C  200                                             
SSBOND  13 CYS D  336    CYS D  361                                             
SSBOND  14 CYS D  379    CYS D  432                                             
SSBOND  15 CYS D  391    CYS D  525                                             
SSBOND  16 CYS D  480    CYS D  488                                             
SSBOND  17 CYS G   23    CYS G   94                                             
SSBOND  18 CYS G  140    CYS G  200                                             
SSBOND  19 CYS H   22    CYS H   92                                             
SSBOND  20 CYS H  140    CYS H  196                                             
SSBOND  21 CYS B   22    CYS B   92                                             
SSBOND  22 CYS B  140    CYS B  196                                             
SSBOND  23 CYS F   22    CYS F   92                                             
SSBOND  24 CYS F  140    CYS F  196                                             
CRYST1  207.130  207.130  199.866  90.00  90.00  90.00 P 41 21 2                
SCALE1      0.004828  0.000000  0.000000        0.00000                         
SCALE2     -0.000000  0.004828  0.000000        0.00000                         
SCALE3      0.000000 -0.000000  0.005003        0.00000                         
ATOM      8  N   ASN E 334      -6.579  35.753  35.229  1.00147.23           N  
ATOM      9  CA  ASN E 334      -6.727  37.227  35.410  1.00128.35           C  
ATOM     10  CB  ASN E 334      -7.792  37.564  36.474  1.00114.84           C  
ATOM     11  CG  ASN E 334      -7.424  37.240  37.912  1.00108.49           C  
ATOM     12  OD1 ASN E 334      -6.574  36.397  38.182  1.00102.66           O  
ATOM     13  ND2 ASN E 334      -8.080  37.895  38.857  1.00 96.09           N  
ATOM     14  C   ASN E 334      -5.368  37.926  35.634  1.00119.50           C  
ATOM     15  O   ASN E 334      -5.377  38.952  36.327  1.00116.55           O  
ATOM     16  N   LEU E 335      -4.267  37.461  35.013  1.00105.78           N  
ATOM     17  CA  LEU E 335      -3.079  38.319  34.717  1.00106.23           C  
ATOM     18  CB  LEU E 335      -1.898  37.497  34.174  1.00103.59           C  
ATOM     19  CG  LEU E 335      -0.764  38.299  33.512  1.00105.39           C  
ATOM     20  CD1 LEU E 335       0.201  38.860  34.553  1.00107.62           C  
ATOM     21  CD2 LEU E 335      -0.004  37.463  32.482  1.00 95.74           C  
ATOM     22  C   LEU E 335      -3.522  39.339  33.658  1.00108.49           C  
ATOM     23  O   LEU E 335      -4.265  38.938  32.775  1.00128.98           O  
ATOM     24  N   CYS E 336      -3.108  40.605  33.755  1.00105.81           N  
ATOM     25  CA  CYS E 336      -3.543  41.687  32.829  1.00100.27           C  
ATOM     26  CB  CYS E 336      -3.120  43.076  33.282  1.00110.15           C  
ATOM     27  SG  CYS E 336      -4.097  43.700  34.673  1.00129.47           S  
ATOM     28  C   CYS E 336      -2.970  41.442  31.436  1.00 93.98           C  
ATOM     29  O   CYS E 336      -1.790  41.132  31.292  1.00 80.18           O  
ATOM     30  N   PRO E 337      -3.778  41.611  30.368  1.00 97.43           N  
ATOM     31  CA  PRO E 337      -3.445  41.022  29.068  1.00105.26           C  
ATOM     32  CB  PRO E 337      -4.838  40.889  28.444  1.00101.52           C  
ATOM     33  CG  PRO E 337      -5.547  42.142  28.926  1.00 95.90           C  
ATOM     34  CD  PRO E 337      -5.040  42.367  30.338  1.00 92.35           C  
ATOM     35  C   PRO E 337      -2.504  41.946  28.284  1.00109.20           C  
ATOM     36  O   PRO E 337      -2.829  42.287  27.132  1.00117.24           O  
ATOM     37  N   PHE E 338      -1.411  42.404  28.914  1.00100.13           N  
ATOM     38  CA  PHE E 338      -0.397  43.279  28.253  1.00 95.67           C  
ATOM     39  CB  PHE E 338       0.645  43.792  29.251  1.00 94.37           C  
ATOM     40  CG  PHE E 338       0.161  44.844  30.218  1.00 95.02           C  
ATOM     41  CD1 PHE E 338      -0.531  45.959  29.772  1.00 95.61           C  
ATOM     42  CE1 PHE E 338      -0.971  46.928  30.661  1.00 94.52           C  
ATOM     43  CZ  PHE E 338      -0.713  46.800  32.005  1.00 96.46           C  
ATOM     44  CD2 PHE E 338       0.426  44.737  31.575  1.00 96.71           C  
ATOM     45  CE2 PHE E 338      -0.012  45.708  32.462  1.00 98.06           C  
ATOM     46  C   PHE E 338       0.278  42.471  27.151  1.00 92.07           C  
ATOM     47  O   PHE E 338       0.741  43.066  26.156  1.00 87.15           O  
ATOM     48  N   GLY E 339       0.351  41.140  27.310  1.00 92.34           N  
ATOM     49  CA  GLY E 339       0.964  40.215  26.324  1.00100.00           C  
ATOM     50  C   GLY E 339       0.437  40.461  24.910  1.00101.22           C  
ATOM     51  O   GLY E 339       1.235  40.556  23.943  1.00 90.45           O  
ATOM     52  N   GLU E 340      -0.895  40.537  24.805  1.00102.23           N  
ATOM     53  CA  GLU E 340      -1.643  40.616  23.521  1.00103.63           C  
ATOM     54  CB  GLU E 340      -3.041  40.009  23.677  1.00110.62           C  
ATOM     55  CG  GLU E 340      -4.031  40.893  24.414  1.00120.90           C  
ATOM     56  CD  GLU E 340      -5.380  40.247  24.681  1.00123.82           C  
ATOM     57  OE1 GLU E 340      -5.424  39.300  25.494  1.00121.77           O  
ATOM     58  OE2 GLU E 340      -6.380  40.692  24.072  1.00125.29           O  
ATOM     59  C   GLU E 340      -1.665  42.063  23.010  1.00 97.52           C  
ATOM     60  O   GLU E 340      -1.997  42.238  21.834  1.00 93.91           O  
ATOM     61  N   VAL E 341      -1.315  43.054  23.848  1.00 87.20           N  
ATOM     62  CA  VAL E 341      -1.214  44.494  23.475  1.00 75.40           C  
ATOM     63  CB  VAL E 341      -1.401  45.389  24.710  1.00 68.66           C  
ATOM     64  CG1 VAL E 341      -1.309  46.864  24.342  1.00 63.99           C  
ATOM     65  CG2 VAL E 341      -2.706  45.081  25.430  1.00 69.21           C  
ATOM     66  C   VAL E 341       0.144  44.772  22.824  1.00 75.28           C  
ATOM     67  O   VAL E 341       0.165  45.554  21.846  1.00 67.06           O  
ATOM     68  N   PHE E 342       1.210  44.200  23.406  1.00 78.07           N  
ATOM     69  CA  PHE E 342       2.628  44.440  23.062  1.00 84.35           C  
ATOM     70  CB  PHE E 342       3.504  44.238  24.305  1.00 80.11           C  
ATOM     71  CG  PHE E 342       3.591  45.434  25.220  1.00 73.17           C  
ATOM     72  CD1 PHE E 342       2.790  45.539  26.348  1.00 69.24           C  
ATOM     73  CE1 PHE E 342       2.867  46.647  27.177  1.00 63.34           C  
ATOM     74  CZ  PHE E 342       3.747  47.660  26.890  1.00 61.36           C  
ATOM     75  CD2 PHE E 342       4.468  46.469  24.941  1.00 66.35           C  
ATOM     76  CE2 PHE E 342       4.544  47.574  25.773  1.00 63.65           C  
ATOM     77  C   PHE E 342       3.049  43.481  21.945  1.00 92.50           C  
ATOM     78  O   PHE E 342       3.678  43.964  20.973  1.00 80.44           O  
ATOM     79  N   ASN E 343       2.757  42.183  22.090  1.00104.16           N  
ATOM     80  CA  ASN E 343       3.192  41.149  21.091  1.00110.76           C  
ATOM     81  CB  ASN E 343       3.555  39.819  21.766  1.00116.24           C  
ATOM     82  CG  ASN E 343       4.570  39.951  22.885  1.00116.20           C  
ATOM     83  OD1 ASN E 343       4.830  41.051  23.374  1.00124.82           O  
ATOM     84  ND2 ASN E 343       5.154  38.838  23.304  1.00119.25           N  
ATOM     85  C   ASN E 343       2.092  40.951  20.022  1.00107.20           C  
ATOM     86  O   ASN E 343       2.060  39.866  19.364  1.00122.16           O  
ATOM     87  N   ALA E 344       1.106  41.848  19.962  1.00 97.58           N  
ATOM     88  CA  ALA E 344       0.071  41.901  18.887  1.00 94.65           C  
ATOM     89  CB  ALA E 344      -0.776  43.133  19.070  1.00 95.91           C  
ATOM     90  C   ALA E 344       0.730  41.925  17.511  1.00 93.81           C  
ATOM     91  O   ALA E 344       1.534  42.812  17.258  1.00 93.13           O  
ATOM     92  N   THR E 345       0.347  41.016  16.606  1.00 96.14           N  
ATOM     93  CA  THR E 345       0.943  40.891  15.246  1.00 98.74           C  
ATOM     94  CB  THR E 345       0.681  39.499  14.653  1.00 97.71           C  
ATOM     95  OG1 THR E 345      -0.474  38.967  15.304  1.00 96.65           O  
ATOM     96  CG2 THR E 345       1.845  38.544  14.837  1.00 98.18           C  
ATOM     97  C   THR E 345       0.446  42.068  14.399  1.00101.31           C  
ATOM     98  O   THR E 345       1.206  42.502  13.511  1.00 98.08           O  
ATOM     99  N   ARG E 346      -0.762  42.596  14.669  1.00105.35           N  
ATOM    100  CA  ARG E 346      -1.277  43.830  14.022  1.00109.54           C  
ATOM    101  CB  ARG E 346      -2.750  43.615  13.644  1.00126.99           C  
ATOM    102  CG  ARG E 346      -3.427  44.784  12.934  1.00136.68           C  
ATOM    103  CD  ARG E 346      -4.858  44.489  12.520  1.00139.81           C  
ATOM    104  NE  ARG E 346      -5.695  44.288  13.700  1.00152.58           N  
ATOM    105  CZ  ARG E 346      -6.262  45.251  14.433  1.00156.96           C  
ATOM    106  NH1 ARG E 346      -6.122  46.530  14.117  1.00161.39           N  
ATOM    107  NH2 ARG E 346      -6.988  44.927  15.490  1.00157.75           N  
ATOM    108  C   ARG E 346      -1.131  45.052  14.945  1.00 96.23           C  
ATOM    109  O   ARG E 346      -1.630  44.965  16.071  1.00 94.08           O  
ATOM    110  N   PHE E 347      -0.514  46.144  14.480  1.00 81.80           N  
ATOM    111  CA  PHE E 347      -0.532  47.458  15.173  1.00 76.12           C  
ATOM    112  CB  PHE E 347       0.883  47.957  15.464  1.00 78.80           C  
ATOM    113  CG  PHE E 347       1.274  47.762  16.905  1.00 80.09           C  
ATOM    114  CD1 PHE E 347       1.241  46.500  17.485  1.00 80.93           C  
ATOM    115  CE1 PHE E 347       1.569  46.310  18.819  1.00 73.77           C  
ATOM    116  CZ  PHE E 347       1.917  47.386  19.590  1.00 77.99           C  
ATOM    117  CD2 PHE E 347       1.615  48.840  17.699  1.00 79.40           C  
ATOM    118  CE2 PHE E 347       1.950  48.648  19.031  1.00 82.20           C  
ATOM    119  C   PHE E 347      -1.332  48.441  14.332  1.00 69.92           C  
ATOM    120  O   PHE E 347      -1.404  48.210  13.110  1.00 67.63           O  
ATOM    121  N   ALA E 348      -1.863  49.502  14.960  1.00 66.55           N  
ATOM    122  CA  ALA E 348      -2.723  50.524  14.321  1.00 71.41           C  
ATOM    123  CB  ALA E 348      -3.706  51.044  15.344  1.00 71.76           C  
ATOM    124  C   ALA E 348      -1.891  51.663  13.699  1.00 73.25           C  
ATOM    125  O   ALA E 348      -0.791  51.954  14.164  1.00 82.75           O  
ATOM    126  N   SER E 349      -2.430  52.323  12.659  1.00 74.75           N  
ATOM    127  CA  SER E 349      -1.975  53.650  12.161  1.00 80.44           C  
ATOM    128  CB  SER E 349      -2.706  54.014  10.907  1.00 85.38           C  
ATOM    129  OG  SER E 349      -2.431  53.069   9.889  1.00 89.32           O  
ATOM    130  C   SER E 349      -2.210  54.678  13.263  1.00 79.43           C  
ATOM    131  O   SER E 349      -3.209  54.557  13.977  1.00 73.42           O  
ATOM    132  N   VAL E 350      -1.297  55.636  13.414  1.00 79.09           N  
ATOM    133  CA  VAL E 350      -1.322  56.590  14.559  1.00 87.03           C  
ATOM    134  CB  VAL E 350      -0.109  57.538  14.533  1.00 91.20           C  
ATOM    135  CG1 VAL E 350      -0.115  58.449  13.312  1.00 97.95           C  
ATOM    136  CG2 VAL E 350      -0.013  58.364  15.809  1.00 87.59           C  
ATOM    137  C   VAL E 350      -2.648  57.370  14.606  1.00 91.74           C  
ATOM    138  O   VAL E 350      -3.134  57.624  15.712  1.00 95.70           O  
ATOM    139  N   TYR E 351      -3.200  57.809  13.467  1.00 93.46           N  
ATOM    140  CA  TYR E 351      -4.384  58.718  13.413  1.00 91.56           C  
ATOM    141  CB  TYR E 351      -4.743  59.188  11.994  1.00 92.51           C  
ATOM    142  CG  TYR E 351      -5.424  58.168  11.103  1.00 95.55           C  
ATOM    143  CD1 TYR E 351      -4.696  57.149  10.504  1.00 98.48           C  
ATOM    144  CE1 TYR E 351      -5.290  56.209   9.672  1.00 90.78           C  
ATOM    145  CZ  TYR E 351      -6.646  56.274   9.416  1.00 82.05           C  
ATOM    146  OH  TYR E 351      -7.192  55.332   8.598  1.00 69.30           O  
ATOM    147  CE2 TYR E 351      -7.401  57.277  10.001  1.00 87.22           C  
ATOM    148  CD2 TYR E 351      -6.788  58.216  10.827  1.00 94.56           C  
ATOM    149  C   TYR E 351      -5.591  57.993  13.987  1.00 82.05           C  
ATOM    150  O   TYR E 351      -6.459  58.660  14.652  1.00 82.36           O  
ATOM    151  N   ALA E 352      -5.632  56.685  13.681  1.00 68.04           N  
ATOM    152  CA  ALA E 352      -6.632  55.688  14.061  1.00 65.68           C  
ATOM    153  CB  ALA E 352      -7.024  54.861  12.855  1.00 63.72           C  
ATOM    154  C   ALA E 352      -6.059  54.806  15.169  1.00 64.87           C  
ATOM    155  O   ALA E 352      -6.127  53.568  15.053  1.00 55.61           O  
ATOM    156  N   TRP E 353      -5.514  55.435  16.201  1.00 62.85           N  
ATOM    157  CA  TRP E 353      -4.759  54.749  17.274  1.00 55.08           C  
ATOM    158  CB  TRP E 353      -4.025  55.768  18.131  1.00 49.26           C  
ATOM    159  CG  TRP E 353      -4.830  56.924  18.618  1.00 44.12           C  
ATOM    160  CD1 TRP E 353      -4.972  58.153  18.039  1.00 46.29           C  
ATOM    161  NE1 TRP E 353      -5.710  58.976  18.846  1.00 47.65           N  
ATOM    162  CE2 TRP E 353      -6.033  58.292  19.990  1.00 45.61           C  
ATOM    163  CD2 TRP E 353      -5.496  56.991  19.881  1.00 42.38           C  
ATOM    164  CE3 TRP E 353      -5.678  56.078  20.923  1.00 43.05           C  
ATOM    165  CZ3 TRP E 353      -6.397  56.478  22.025  1.00 46.06           C  
ATOM    166  CH2 TRP E 353      -6.940  57.763  22.107  1.00 48.55           C  
ATOM    167  CZ2 TRP E 353      -6.766  58.692  21.104  1.00 48.63           C  
ATOM    168  C   TRP E 353      -5.687  53.877  18.105  1.00 51.65           C  
ATOM    169  O   TRP E 353      -6.819  54.301  18.360  1.00 55.44           O  
ATOM    170  N   ASN E 354      -5.175  52.700  18.464  1.00 52.73           N  
ATOM    171  CA  ASN E 354      -5.903  51.671  19.238  1.00 60.13           C  
ATOM    172  CB  ASN E 354      -5.550  50.239  18.830  1.00 62.54           C  
ATOM    173  CG  ASN E 354      -6.808  49.441  18.549  1.00 70.42           C  
ATOM    174  OD1 ASN E 354      -7.709  49.383  19.386  1.00 80.03           O  
ATOM    175  ND2 ASN E 354      -6.913  48.884  17.353  1.00 70.08           N  
ATOM    176  C   ASN E 354      -5.741  51.922  20.745  1.00 59.88           C  
ATOM    177  O   ASN E 354      -4.647  52.293  21.165  1.00 73.14           O  
ATOM    178  N   ARG E 355      -6.837  51.791  21.496  1.00 57.16           N  
ATOM    179  CA  ARG E 355      -6.848  51.950  22.975  1.00 56.37           C  
ATOM    180  CB  ARG E 355      -7.616  53.186  23.441  1.00 53.77           C  
ATOM    181  CG  ARG E 355      -7.972  53.151  24.921  1.00 53.71           C  
ATOM    182  CD  ARG E 355      -8.386  54.504  25.479  1.00 52.40           C  
ATOM    183  NE  ARG E 355      -7.299  55.464  25.556  1.00 49.60           N  
ATOM    184  CZ  ARG E 355      -7.304  56.571  26.292  1.00 53.81           C  
ATOM    185  NH1 ARG E 355      -8.350  56.892  27.039  1.00 51.18           N  
ATOM    186  NH2 ARG E 355      -6.244  57.362  26.282  1.00 60.41           N  
ATOM    187  C   ARG E 355      -7.501  50.718  23.594  1.00 59.13           C  
ATOM    188  O   ARG E 355      -8.711  50.566  23.359  1.00 61.08           O  
ATOM    189  N   LYS E 356      -6.718  49.899  24.316  1.00 65.77           N  
ATOM    190  CA  LYS E 356      -7.217  48.767  25.137  1.00 65.16           C  
ATOM    191  CB  LYS E 356      -6.188  47.634  25.194  1.00 66.01           C  
ATOM    192  CG  LYS E 356      -6.722  46.262  25.578  1.00 72.79           C  
ATOM    193  CD  LYS E 356      -7.047  45.392  24.366  1.00 85.29           C  
ATOM    194  CE  LYS E 356      -6.603  43.944  24.486  1.00 89.78           C  
ATOM    195  NZ  LYS E 356      -7.137  43.299  25.708  1.00 97.95           N  
ATOM    196  C   LYS E 356      -7.459  49.310  26.544  1.00 65.63           C  
ATOM    197  O   LYS E 356      -6.502  49.837  27.110  1.00 75.90           O  
ATOM    198  N   ARG E 357      -8.670  49.169  27.087  1.00 67.30           N  
ATOM    199  CA  ARG E 357      -8.946  49.437  28.520  1.00 70.77           C  
ATOM    200  CB  ARG E 357     -10.425  49.736  28.784  1.00 74.99           C  
ATOM    201  CG  ARG E 357     -10.990  49.050  30.019  1.00 77.24           C  
ATOM    202  CD  ARG E 357     -12.493  49.137  30.060  1.00 83.85           C  
ATOM    203  NE  ARG E 357     -12.905  50.404  30.645  1.00 88.49           N  
ATOM    204  CZ  ARG E 357     -13.560  50.533  31.799  1.00 90.45           C  
ATOM    205  NH1 ARG E 357     -13.893  49.467  32.517  1.00 86.77           N  
ATOM    206  NH2 ARG E 357     -13.887  51.742  32.224  1.00 87.71           N  
ATOM    207  C   ARG E 357      -8.459  48.210  29.293  1.00 72.98           C  
ATOM    208  O   ARG E 357      -8.581  47.083  28.765  1.00 66.90           O  
ATOM    209  N   ILE E 358      -7.861  48.447  30.458  1.00 81.02           N  
ATOM    210  CA  ILE E 358      -7.455  47.396  31.430  1.00 82.93           C  
ATOM    211  CB  ILE E 358      -5.938  47.463  31.697  1.00 88.49           C  
ATOM    212  CG1 ILE E 358      -5.110  47.536  30.406  1.00 88.65           C  
ATOM    213  CG2 ILE E 358      -5.504  46.302  32.573  1.00 98.72           C  
ATOM    214  CD1 ILE E 358      -5.066  46.253  29.596  1.00 85.39           C  
ATOM    215  C   ILE E 358      -8.298  47.615  32.686  1.00 85.71           C  
ATOM    216  O   ILE E 358      -8.319  48.765  33.201  1.00 75.26           O  
ATOM    217  N   SER E 359      -8.993  46.550  33.117  1.00 85.95           N  
ATOM    218  CA  SER E 359      -9.804  46.460  34.360  1.00 91.08           C  
ATOM    219  CB  SER E 359     -11.219  46.979  34.161  1.00 92.50           C  
ATOM    220  OG  SER E 359     -11.310  48.364  34.480  1.00 92.68           O  
ATOM    221  C   SER E 359      -9.816  45.007  34.848  1.00 93.69           C  
ATOM    222  O   SER E 359      -9.647  44.101  34.001  1.00 84.14           O  
ATOM    223  N   ASN E 360      -9.988  44.815  36.161  1.00104.22           N  
ATOM    224  CA  ASN E 360     -10.319  43.521  36.820  1.00107.66           C  
ATOM    225  CB  ASN E 360     -11.713  43.025  36.435  1.00107.57           C  
ATOM    226  CG  ASN E 360     -12.762  44.088  36.654  1.00109.09           C  
ATOM    227  OD1 ASN E 360     -13.353  44.594  35.698  1.00103.45           O  
ATOM    228  ND2 ASN E 360     -12.954  44.466  37.908  1.00110.45           N  
ATOM    229  C   ASN E 360      -9.250  42.486  36.480  1.00114.23           C  
ATOM    230  O   ASN E 360      -9.625  41.365  36.046  1.00123.15           O  
ATOM    231  N   CYS E 361      -7.974  42.817  36.739  1.00113.69           N  
ATOM    232  CA  CYS E 361      -6.822  41.887  36.557  1.00127.86           C  
ATOM    233  CB  CYS E 361      -6.409  41.724  35.092  1.00136.99           C  
ATOM    234  SG  CYS E 361      -6.022  43.260  34.206  1.00140.38           S  
ATOM    235  C   CYS E 361      -5.632  42.367  37.397  1.00120.65           C  
ATOM    236  O   CYS E 361      -5.630  43.544  37.808  1.00102.39           O  
ATOM    237  N   VAL E 362      -4.663  41.477  37.630  1.00128.39           N  
ATOM    238  CA  VAL E 362      -3.404  41.759  38.376  1.00126.30           C  
ATOM    239  CB  VAL E 362      -3.131  40.684  39.444  1.00123.19           C  
ATOM    240  CG1 VAL E 362      -1.860  40.979  40.223  1.00124.66           C  
ATOM    241  CG2 VAL E 362      -4.315  40.536  40.391  1.00119.33           C  
ATOM    242  C   VAL E 362      -2.254  41.912  37.367  1.00119.75           C  
ATOM    243  O   VAL E 362      -2.032  40.989  36.555  1.00117.66           O  
ATOM    244  N   ALA E 363      -1.551  43.051  37.428  1.00107.44           N  
ATOM    245  CA  ALA E 363      -0.641  43.550  36.369  1.00111.29           C  
ATOM    246  CB  ALA E 363      -0.991  44.983  36.046  1.00115.62           C  
ATOM    247  C   ALA E 363       0.820  43.420  36.830  1.00109.12           C  
ATOM    248  O   ALA E 363       1.176  43.997  37.884  1.00110.02           O  
ATOM    249  N   ASP E 364       1.635  42.683  36.071  1.00 99.62           N  
ATOM    250  CA  ASP E 364       3.067  42.458  36.389  1.00105.91           C  
ATOM    251  CB  ASP E 364       3.425  40.987  36.188  1.00116.53           C  
ATOM    252  CG  ASP E 364       4.816  40.677  36.695  1.00119.48           C  
ATOM    253  OD1 ASP E 364       5.553  39.977  35.980  1.00113.67           O  
ATOM    254  OD2 ASP E 364       5.151  41.168  37.794  1.00129.71           O  
ATOM    255  C   ASP E 364       3.927  43.396  35.535  1.00 97.41           C  
ATOM    256  O   ASP E 364       4.457  42.950  34.489  1.00102.12           O  
ATOM    257  N   TYR E 365       4.126  44.639  35.998  1.00 83.18           N  
ATOM    258  CA  TYR E 365       4.819  45.697  35.219  1.00 80.96           C  
ATOM    259  CB  TYR E 365       4.518  47.080  35.791  1.00 80.50           C  
ATOM    260  CG  TYR E 365       3.064  47.496  35.832  1.00 87.50           C  
ATOM    261  CD1 TYR E 365       2.481  48.263  34.830  1.00 84.38           C  
ATOM    262  CE1 TYR E 365       1.159  48.682  34.910  1.00 77.20           C  
ATOM    263  CZ  TYR E 365       0.398  48.361  36.022  1.00 77.52           C  
ATOM    264  OH  TYR E 365      -0.900  48.753  36.179  1.00 70.33           O  
ATOM    265  CE2 TYR E 365       0.965  47.621  37.038  1.00 85.66           C  
ATOM    266  CD2 TYR E 365       2.281  47.197  36.936  1.00 91.89           C  
ATOM    267  C   TYR E 365       6.326  45.406  35.135  1.00 82.90           C  
ATOM    268  O   TYR E 365       6.976  45.994  34.278  1.00 71.23           O  
ATOM    269  N   SER E 366       6.826  44.468  35.951  1.00 89.37           N  
ATOM    270  CA  SER E 366       8.237  43.985  35.942  1.00 88.98           C  
ATOM    271  CB  SER E 366       8.434  42.964  37.006  1.00 87.53           C  
ATOM    272  OG  SER E 366       7.544  41.885  36.786  1.00 92.56           O  
ATOM    273  C   SER E 366       8.609  43.404  34.569  1.00 89.60           C  
ATOM    274  O   SER E 366       9.695  43.722  34.081  1.00 98.81           O  
ATOM    275  N   VAL E 367       7.729  42.601  33.968  1.00 86.66           N  
ATOM    276  CA  VAL E 367       7.913  42.004  32.604  1.00 83.08           C  
ATOM    277  CB  VAL E 367       6.614  41.332  32.104  1.00 84.33           C  
ATOM    278  CG1 VAL E 367       6.702  40.914  30.645  1.00 84.54           C  
ATOM    279  CG2 VAL E 367       6.209  40.136  32.952  1.00 85.60           C  
ATOM    280  C   VAL E 367       8.347  43.131  31.664  1.00 73.11           C  
ATOM    281  O   VAL E 367       9.193  42.866  30.783  1.00 57.33           O  
ATOM    282  N   LEU E 368       7.790  44.331  31.851  1.00 73.64           N  
ATOM    283  CA  LEU E 368       7.988  45.480  30.924  1.00 78.27           C  
ATOM    284  CB  LEU E 368       6.903  46.528  31.192  1.00 76.64           C  
ATOM    285  CG  LEU E 368       5.666  46.427  30.300  1.00 75.92           C  
ATOM    286  CD1 LEU E 368       5.438  45.000  29.812  1.00 75.75           C  
ATOM    287  CD2 LEU E 368       4.432  46.959  31.019  1.00 75.46           C  
ATOM    288  C   LEU E 368       9.402  46.062  31.073  1.00 79.94           C  
ATOM    289  O   LEU E 368      10.129  46.037  30.075  1.00 71.79           O  
ATOM    290  N   TYR E 369       9.779  46.563  32.252  1.00 79.29           N  
ATOM    291  CA  TYR E 369      11.025  47.365  32.406  1.00 80.66           C  
ATOM    292  CB  TYR E 369      10.969  48.339  33.581  1.00 79.03           C  
ATOM    293  CG  TYR E 369      10.557  47.766  34.903  1.00 74.48           C  
ATOM    294  CD1 TYR E 369       9.225  47.771  35.262  1.00 77.34           C  
ATOM    295  CE1 TYR E 369       8.813  47.291  36.487  1.00 85.16           C  
ATOM    296  CZ  TYR E 369       9.749  46.810  37.381  1.00 90.38           C  
ATOM    297  OH  TYR E 369       9.282  46.339  38.572  1.00103.86           O  
ATOM    298  CE2 TYR E 369      11.095  46.813  37.047  1.00 84.51           C  
ATOM    299  CD2 TYR E 369      11.489  47.299  35.813  1.00 77.74           C  
ATOM    300  C   TYR E 369      12.261  46.447  32.534  1.00 82.58           C  
ATOM    301  O   TYR E 369      13.363  46.951  32.301  1.00 83.17           O  
ATOM    302  N   ASN E 370      12.073  45.202  32.924  1.00 88.24           N  
ATOM    303  CA  ASN E 370      13.214  44.240  32.997  1.00 90.55           C  
ATOM    304  CB  ASN E 370      12.971  43.149  34.043  1.00 91.32           C  
ATOM    305  CG  ASN E 370      13.020  43.680  35.465  1.00 93.49           C  
ATOM    306  OD1 ASN E 370      13.505  44.785  35.723  1.00 82.47           O  
ATOM    307  ND2 ASN E 370      12.512  42.900  36.406  1.00101.37           N  
ATOM    308  C   ASN E 370      13.528  43.766  31.587  1.00 91.54           C  
ATOM    309  O   ASN E 370      14.587  43.109  31.400  1.00 98.05           O  
ATOM    310  N   SER E 371      12.670  44.090  30.622  1.00 89.09           N  
ATOM    311  CA  SER E 371      12.894  43.703  29.209  1.00 86.06           C  
ATOM    312  CB  SER E 371      11.599  43.761  28.436  1.00 81.11           C  
ATOM    313  OG  SER E 371      11.831  43.626  27.045  1.00 75.60           O  
ATOM    314  C   SER E 371      13.942  44.628  28.603  1.00 87.30           C  
ATOM    315  O   SER E 371      14.025  45.788  29.014  1.00 73.80           O  
ATOM    316  N   ALA E 372      14.738  44.101  27.679  1.00 99.59           N  
ATOM    317  CA  ALA E 372      15.808  44.851  26.996  1.00109.45           C  
ATOM    318  CB  ALA E 372      17.104  44.086  27.098  1.00112.56           C  
ATOM    319  C   ALA E 372      15.412  45.091  25.547  1.00106.01           C  
ATOM    320  O   ALA E 372      16.298  45.448  24.745  1.00115.06           O  
ATOM    321  N   SER E 373      14.147  44.863  25.203  1.00 96.90           N  
ATOM    322  CA  SER E 373      13.701  44.985  23.794  1.00 92.34           C  
ATOM    323  CB  SER E 373      12.630  43.963  23.403  1.00 92.01           C  
ATOM    324  OG  SER E 373      11.724  43.677  24.459  1.00 88.51           O  
ATOM    325  C   SER E 373      13.274  46.419  23.496  1.00 84.15           C  
ATOM    326  O   SER E 373      13.008  46.720  22.307  1.00 88.13           O  
ATOM    327  N   PHE E 374      13.301  47.326  24.479  1.00 70.32           N  
ATOM    328  CA  PHE E 374      12.665  48.654  24.296  1.00 69.88           C  
ATOM    329  CB  PHE E 374      11.835  48.951  25.550  1.00 72.19           C  
ATOM    330  CG  PHE E 374      10.646  48.040  25.780  1.00 74.27           C  
ATOM    331  CD1 PHE E 374       9.852  47.603  24.723  1.00 75.38           C  
ATOM    332  CE1 PHE E 374       8.756  46.775  24.939  1.00 73.11           C  
ATOM    333  CZ  PHE E 374       8.412  46.399  26.217  1.00 71.56           C  
ATOM    334  CD2 PHE E 374      10.275  47.660  27.065  1.00 76.05           C  
ATOM    335  CE2 PHE E 374       9.168  46.845  27.279  1.00 77.64           C  
ATOM    336  C   PHE E 374      13.717  49.723  23.970  1.00 66.06           C  
ATOM    337  O   PHE E 374      14.638  49.905  24.716  1.00 66.37           O  
ATOM    338  N   SER E 375      13.491  50.424  22.851  1.00 63.87           N  
ATOM    339  CA  SER E 375      14.248  51.607  22.405  1.00 64.62           C  
ATOM    340  CB  SER E 375      13.801  52.059  21.029  1.00 68.82           C  
ATOM    341  OG  SER E 375      14.910  52.437  20.214  1.00 78.70           O  
ATOM    342  C   SER E 375      14.036  52.737  23.409  1.00 63.17           C  
ATOM    343  O   SER E 375      15.021  53.401  23.772  1.00 65.46           O  
ATOM    344  N   THR E 376      12.804  52.978  23.782  1.00 64.22           N  
ATOM    345  CA  THR E 376      12.450  54.152  24.625  1.00 63.11           C  
ATOM    346  CB  THR E 376      11.962  55.274  23.698  1.00 61.73           C  
ATOM    347  OG1 THR E 376      12.969  56.274  23.807  1.00 67.68           O  
ATOM    348  CG2 THR E 376      10.617  55.864  24.059  1.00 64.59           C  
ATOM    349  C   THR E 376      11.519  53.670  25.727  1.00 60.25           C  
ATOM    350  O   THR E 376      10.754  52.722  25.457  1.00 61.12           O  
ATOM    351  N   PHE E 377      11.579  54.258  26.910  1.00 49.99           N  
ATOM    352  CA  PHE E 377      10.653  53.888  28.001  1.00 46.93           C  
ATOM    353  CB  PHE E 377      11.167  52.635  28.720  1.00 46.53           C  
ATOM    354  CG  PHE E 377      10.184  51.859  29.573  1.00 47.43           C  
ATOM    355  CD1 PHE E 377       9.505  52.444  30.631  1.00 50.56           C  
ATOM    356  CE1 PHE E 377       8.627  51.710  31.419  1.00 51.05           C  
ATOM    357  CZ  PHE E 377       8.410  50.381  31.166  1.00 50.74           C  
ATOM    358  CD2 PHE E 377       9.967  50.508  29.347  1.00 49.49           C  
ATOM    359  CE2 PHE E 377       9.076  49.779  30.124  1.00 50.95           C  
ATOM    360  C   PHE E 377      10.485  55.077  28.945  1.00 50.00           C  
ATOM    361  O   PHE E 377      10.829  54.983  30.164  1.00 56.74           O  
ATOM    362  N   LYS E 378      10.077  56.215  28.419  1.00 50.77           N  
ATOM    363  CA  LYS E 378       9.950  57.438  29.253  1.00 49.08           C  
ATOM    364  CB  LYS E 378       9.951  58.652  28.327  1.00 49.25           C  
ATOM    365  CG  LYS E 378      11.120  58.710  27.357  1.00 51.35           C  
ATOM    366  CD  LYS E 378      11.763  60.070  27.327  1.00 57.19           C  
ATOM    367  CE  LYS E 378      11.381  60.905  26.128  1.00 60.66           C  
ATOM    368  NZ  LYS E 378      11.593  62.339  26.432  1.00 64.70           N  
ATOM    369  C   LYS E 378       8.655  57.405  30.053  1.00 47.87           C  
ATOM    370  O   LYS E 378       7.628  57.258  29.443  1.00 50.34           O  
ATOM    371  N   CYS E 379       8.698  57.558  31.368  1.00 46.67           N  
ATOM    372  CA  CYS E 379       7.486  57.530  32.211  1.00 48.77           C  
ATOM    373  CB  CYS E 379       7.562  56.468  33.297  1.00 52.78           C  
ATOM    374  SG  CYS E 379       7.454  54.795  32.622  1.00 68.68           S  
ATOM    375  C   CYS E 379       7.334  58.886  32.878  1.00 47.12           C  
ATOM    376  O   CYS E 379       8.377  59.463  33.275  1.00 53.26           O  
ATOM    377  N   TYR E 380       6.129  59.408  32.913  1.00 44.66           N  
ATOM    378  CA  TYR E 380       5.877  60.767  33.467  1.00 42.59           C  
ATOM    379  CB  TYR E 380       5.295  61.662  32.367  1.00 38.10           C  
ATOM    380  CG  TYR E 380       6.144  61.744  31.118  1.00 35.92           C  
ATOM    381  CD1 TYR E 380       6.344  60.636  30.304  1.00 36.61           C  
ATOM    382  CE1 TYR E 380       7.112  60.713  29.149  1.00 36.68           C  
ATOM    383  CZ  TYR E 380       7.716  61.912  28.803  1.00 36.12           C  
ATOM    384  OH  TYR E 380       8.488  62.010  27.684  1.00 40.40           O  
ATOM    385  CE2 TYR E 380       7.534  63.030  29.597  1.00 33.37           C  
ATOM    386  CD2 TYR E 380       6.747  62.937  30.735  1.00 33.90           C  
ATOM    387  C   TYR E 380       4.946  60.663  34.671  1.00 44.53           C  
ATOM    388  O   TYR E 380       3.912  60.094  34.506  1.00 51.62           O  
ATOM    389  N   GLY E 381       5.369  61.123  35.841  1.00 45.92           N  
ATOM    390  CA  GLY E 381       4.502  61.195  37.023  1.00 46.44           C  
ATOM    391  C   GLY E 381       4.394  59.894  37.791  1.00 46.37           C  
ATOM    392  O   GLY E 381       3.713  59.909  38.818  1.00 48.95           O  
ATOM    393  N   VAL E 382       5.006  58.820  37.330  1.00 49.40           N  
ATOM    394  CA  VAL E 382       4.809  57.498  37.975  1.00 53.21           C  
ATOM    395  CB  VAL E 382       3.522  56.854  37.441  1.00 57.05           C  
ATOM    396  CG1 VAL E 382       3.746  56.166  36.093  1.00 63.63           C  
ATOM    397  CG2 VAL E 382       2.942  55.889  38.452  1.00 57.83           C  
ATOM    398  C   VAL E 382       6.032  56.623  37.683  1.00 56.47           C  
ATOM    399  O   VAL E 382       6.528  56.673  36.564  1.00 60.39           O  
ATOM    400  N   SER E 383       6.479  55.869  38.681  1.00 51.20           N  
ATOM    401  CA  SER E 383       7.657  54.971  38.580  1.00 53.09           C  
ATOM    402  CB  SER E 383       8.474  54.987  39.836  1.00 59.24           C  
ATOM    403  OG  SER E 383       8.874  56.300  40.190  1.00 68.36           O  
ATOM    404  C   SER E 383       7.196  53.547  38.296  1.00 49.99           C  
ATOM    405  O   SER E 383       6.500  52.957  39.110  1.00 55.30           O  
ATOM    406  N   PRO E 384       7.503  52.948  37.134  1.00 51.17           N  
ATOM    407  CA  PRO E 384       7.081  51.575  36.866  1.00 58.87           C  
ATOM    408  CB  PRO E 384       7.693  51.219  35.495  1.00 57.66           C  
ATOM    409  CG  PRO E 384       8.654  52.344  35.184  1.00 55.32           C  
ATOM    410  CD  PRO E 384       8.205  53.548  35.998  1.00 53.48           C  
ATOM    411  C   PRO E 384       7.548  50.603  37.957  1.00 66.93           C  
ATOM    412  O   PRO E 384       6.919  49.574  38.113  1.00 72.80           O  
ATOM    413  N   THR E 385       8.659  50.918  38.632  1.00 80.33           N  
ATOM    414  CA  THR E 385       9.317  50.051  39.653  1.00 84.77           C  
ATOM    415  CB  THR E 385      10.755  50.532  39.937  1.00 83.90           C  
ATOM    416  OG1 THR E 385      10.716  51.861  40.465  1.00 76.58           O  
ATOM    417  CG2 THR E 385      11.660  50.517  38.719  1.00 80.57           C  
ATOM    418  C   THR E 385       8.445  50.049  40.921  1.00 86.06           C  
ATOM    419  O   THR E 385       8.597  49.124  41.743  1.00 92.56           O  
ATOM    420  N   LYS E 386       7.588  51.068  41.109  1.00 87.25           N  
ATOM    421  CA  LYS E 386       6.816  51.264  42.364  1.00 90.40           C  
ATOM    422  CB  LYS E 386       7.089  52.643  42.973  1.00 92.57           C  
ATOM    423  CG  LYS E 386       8.516  52.904  43.436  1.00101.98           C  
ATOM    424  CD  LYS E 386       8.774  54.392  43.651  1.00113.15           C  
ATOM    425  CE  LYS E 386      10.096  54.706  44.315  1.00112.97           C  
ATOM    426  NZ  LYS E 386      10.127  54.230  45.716  1.00114.04           N  
ATOM    427  C   LYS E 386       5.312  51.077  42.162  1.00 96.02           C  
ATOM    428  O   LYS E 386       4.567  51.550  43.031  1.00111.81           O  
ATOM    429  N   LEU E 387       4.853  50.431  41.090  1.00101.87           N  
ATOM    430  CA  LEU E 387       3.380  50.385  40.838  1.00121.96           C  
ATOM    431  CB  LEU E 387       2.939  51.287  39.668  1.00127.52           C  
ATOM    432  CG  LEU E 387       3.655  51.178  38.315  1.00120.37           C  
ATOM    433  CD1 LEU E 387       3.381  49.868  37.614  1.00110.62           C  
ATOM    434  CD2 LEU E 387       3.229  52.311  37.392  1.00111.59           C  
ATOM    435  C   LEU E 387       2.886  48.939  40.679  1.00129.60           C  
ATOM    436  O   LEU E 387       1.651  48.783  40.500  1.00133.15           O  
ATOM    437  N   ASN E 388       3.759  47.925  40.822  1.00135.32           N  
ATOM    438  CA  ASN E 388       3.355  46.500  40.991  1.00138.04           C  
ATOM    439  CB  ASN E 388       4.231  45.505  40.200  1.00140.56           C  
ATOM    440  CG  ASN E 388       5.711  45.479  40.526  1.00138.80           C  
ATOM    441  OD1 ASN E 388       6.104  45.111  41.632  1.00139.05           O  
ATOM    442  ND2 ASN E 388       6.538  45.777  39.534  1.00125.38           N  
ATOM    443  C   ASN E 388       3.171  46.260  42.504  1.00130.29           C  
ATOM    444  O   ASN E 388       3.397  45.127  42.978  1.00132.00           O  
ATOM    445  N   ASP E 389       2.781  47.327  43.217  1.00125.04           N  
ATOM    446  CA  ASP E 389       2.109  47.341  44.539  1.00122.96           C  
ATOM    447  CB  ASP E 389       3.127  47.184  45.670  1.00126.47           C  
ATOM    448  CG  ASP E 389       3.877  48.466  45.971  1.00131.26           C  
ATOM    449  OD1 ASP E 389       3.944  48.836  47.159  1.00146.83           O  
ATOM    450  OD2 ASP E 389       4.361  49.094  45.011  1.00125.84           O  
ATOM    451  C   ASP E 389       1.246  48.618  44.677  1.00110.72           C  
ATOM    452  O   ASP E 389       1.089  49.107  45.825  1.00 95.26           O  
ATOM    453  N   LEU E 390       0.687  49.155  43.585  1.00105.85           N  
ATOM    454  CA  LEU E 390      -0.393  50.178  43.706  1.00110.40           C  
ATOM    455  CB  LEU E 390       0.184  51.573  43.463  1.00101.90           C  
ATOM    456  CG  LEU E 390      -0.515  52.673  44.262  1.00 99.01           C  
ATOM    457  CD1 LEU E 390      -0.303  52.482  45.759  1.00 95.62           C  
ATOM    458  CD2 LEU E 390      -0.052  54.048  43.821  1.00 96.42           C  
ATOM    459  C   LEU E 390      -1.576  49.852  42.780  1.00125.69           C  
ATOM    460  O   LEU E 390      -1.382  49.087  41.788  1.00115.12           O  
ATOM    461  N   CYS E 391      -2.760  50.379  43.134  1.00138.56           N  
ATOM    462  CA  CYS E 391      -4.087  50.101  42.513  1.00139.14           C  
ATOM    463  CB  CYS E 391      -5.055  49.511  43.536  1.00150.51           C  
ATOM    464  SG  CYS E 391      -4.597  47.851  44.107  1.00163.22           S  
ATOM    465  C   CYS E 391      -4.692  51.371  41.896  1.00124.20           C  
ATOM    466  O   CYS E 391      -4.557  52.445  42.518  1.00103.38           O  
ATOM    467  N   PHE E 392      -5.360  51.232  40.738  1.00118.40           N  
ATOM    468  CA  PHE E 392      -5.989  52.324  39.948  1.00116.73           C  
ATOM    469  CB  PHE E 392      -5.160  52.705  38.712  1.00117.50           C  
ATOM    470  CG  PHE E 392      -3.705  53.031  38.950  1.00109.95           C  
ATOM    471  CD1 PHE E 392      -2.719  52.087  38.690  1.00100.43           C  
ATOM    472  CE1 PHE E 392      -1.384  52.377  38.915  1.00 93.87           C  
ATOM    473  CZ  PHE E 392      -1.022  53.616  39.391  1.00 90.84           C  
ATOM    474  CD2 PHE E 392      -3.321  54.282  39.415  1.00 98.63           C  
ATOM    475  CE2 PHE E 392      -1.986  54.568  39.642  1.00 88.97           C  
ATOM    476  C   PHE E 392      -7.386  51.894  39.468  1.00114.74           C  
ATOM    477  O   PHE E 392      -7.597  50.674  39.276  1.00120.95           O  
ATOM    478  N   THR E 393      -8.293  52.862  39.263  1.00104.68           N  
ATOM    479  CA  THR E 393      -9.678  52.635  38.749  1.00101.67           C  
ATOM    480  CB  THR E 393     -10.595  53.870  38.787  1.00105.16           C  
ATOM    481  OG1 THR E 393     -10.011  54.987  38.116  1.00 99.78           O  
ATOM    482  CG2 THR E 393     -10.964  54.264  40.200  1.00116.22           C  
ATOM    483  C   THR E 393      -9.619  52.110  37.309  1.00 95.41           C  
ATOM    484  O   THR E 393     -10.328  51.150  36.983  1.00 88.83           O  
ATOM    485  N   ASN E 394      -8.827  52.758  36.452  1.00 94.89           N  
ATOM    486  CA  ASN E 394      -8.650  52.389  35.026  1.00 89.48           C  
ATOM    487  CB  ASN E 394      -9.538  53.218  34.099  1.00 97.36           C  
ATOM    488  CG  ASN E 394     -10.921  52.638  33.958  1.00100.86           C  
ATOM    489  OD1 ASN E 394     -11.064  51.456  33.651  1.00123.47           O  
ATOM    490  ND2 ASN E 394     -11.928  53.462  34.194  1.00 92.73           N  
ATOM    491  C   ASN E 394      -7.207  52.615  34.567  1.00 78.88           C  
ATOM    492  O   ASN E 394      -6.631  53.658  34.874  1.00 64.84           O  
ATOM    493  N   VAL E 395      -6.697  51.659  33.801  1.00 69.32           N  
ATOM    494  CA  VAL E 395      -5.437  51.771  33.023  1.00 65.63           C  
ATOM    495  CB  VAL E 395      -4.443  50.696  33.485  1.00 74.71           C  
ATOM    496  CG1 VAL E 395      -3.179  50.667  32.634  1.00 79.74           C  
ATOM    497  CG2 VAL E 395      -4.109  50.875  34.953  1.00 77.60           C  
ATOM    498  C   VAL E 395      -5.780  51.622  31.537  1.00 59.54           C  
ATOM    499  O   VAL E 395      -6.507  50.675  31.212  1.00 59.97           O  
ATOM    500  N   TYR E 396      -5.314  52.543  30.692  1.00 52.78           N  
ATOM    501  CA  TYR E 396      -5.451  52.457  29.215  1.00 53.78           C  
ATOM    502  CB  TYR E 396      -6.117  53.712  28.644  1.00 56.85           C  
ATOM    503  CG  TYR E 396      -7.416  54.101  29.302  1.00 56.20           C  
ATOM    504  CD1 TYR E 396      -8.570  53.359  29.111  1.00 54.29           C  
ATOM    505  CE1 TYR E 396      -9.761  53.714  29.735  1.00 60.87           C  
ATOM    506  CZ  TYR E 396      -9.819  54.841  30.549  1.00 59.36           C  
ATOM    507  OH  TYR E 396     -10.984  55.222  31.166  1.00 54.46           O  
ATOM    508  CE2 TYR E 396      -8.675  55.600  30.735  1.00 57.44           C  
ATOM    509  CD2 TYR E 396      -7.491  55.225  30.116  1.00 58.79           C  
ATOM    510  C   TYR E 396      -4.065  52.212  28.592  1.00 51.20           C  
ATOM    511  O   TYR E 396      -3.087  52.859  28.970  1.00 51.99           O  
ATOM    512  N   ALA E 397      -4.028  51.292  27.622  1.00 50.34           N  
ATOM    513  CA  ALA E 397      -2.869  50.949  26.767  1.00 51.79           C  
ATOM    514  CB  ALA E 397      -2.584  49.467  26.887  1.00 53.20           C  
ATOM    515  C   ALA E 397      -3.149  51.358  25.316  1.00 48.62           C  
ATOM    516  O   ALA E 397      -3.766  50.564  24.568  1.00 44.47           O  
ATOM    517  N   ASP E 398      -2.693  52.544  24.921  1.00 49.32           N  
ATOM    518  CA  ASP E 398      -2.806  53.063  23.523  1.00 54.85           C  
ATOM    519  CB  ASP E 398      -2.860  54.601  23.488  1.00 53.59           C  
ATOM    520  CG  ASP E 398      -3.876  55.240  24.432  1.00 56.15           C  
ATOM    521  OD1 ASP E 398      -4.743  54.518  24.934  1.00 58.00           O  
ATOM    522  OD2 ASP E 398      -3.792  56.466  24.670  1.00 61.05           O  
ATOM    523  C   ASP E 398      -1.623  52.541  22.708  1.00 55.47           C  
ATOM    524  O   ASP E 398      -0.505  52.701  23.176  1.00 75.65           O  
ATOM    525  N   SER E 399      -1.868  51.899  21.573  1.00 52.23           N  
ATOM    526  CA  SER E 399      -0.819  51.330  20.686  1.00 51.33           C  
ATOM    527  CB  SER E 399      -0.902  49.814  20.626  1.00 52.05           C  
ATOM    528  OG  SER E 399      -2.226  49.343  20.452  1.00 55.12           O  
ATOM    529  C   SER E 399      -0.942  51.939  19.298  1.00 51.63           C  
ATOM    530  O   SER E 399      -2.062  52.104  18.879  1.00 53.72           O  
ATOM    531  N   PHE E 400       0.164  52.170  18.608  1.00 60.40           N  
ATOM    532  CA  PHE E 400       0.173  52.624  17.198  1.00 60.95           C  
ATOM    533  CB  PHE E 400      -0.355  54.049  17.112  1.00 61.96           C  
ATOM    534  CG  PHE E 400       0.268  54.996  18.096  1.00 64.83           C  
ATOM    535  CD1 PHE E 400       1.465  55.626  17.796  1.00 65.91           C  
ATOM    536  CE1 PHE E 400       2.020  56.536  18.681  1.00 67.79           C  
ATOM    537  CZ  PHE E 400       1.385  56.812  19.876  1.00 70.64           C  
ATOM    538  CD2 PHE E 400      -0.357  55.272  19.304  1.00 66.35           C  
ATOM    539  CE2 PHE E 400       0.194  56.188  20.186  1.00 69.02           C  
ATOM    540  C   PHE E 400       1.581  52.521  16.627  1.00 60.39           C  
ATOM    541  O   PHE E 400       2.438  51.960  17.305  1.00 66.75           O  
ATOM    542  N   VAL E 401       1.790  52.991  15.402  1.00 59.14           N  
ATOM    543  CA  VAL E 401       3.126  52.970  14.734  1.00 58.86           C  
ATOM    544  CB  VAL E 401       3.222  51.831  13.701  1.00 61.72           C  
ATOM    545  CG1 VAL E 401       4.399  51.991  12.746  1.00 63.23           C  
ATOM    546  CG2 VAL E 401       3.291  50.471  14.390  1.00 63.98           C  
ATOM    547  C   VAL E 401       3.393  54.333  14.124  1.00 61.53           C  
ATOM    548  O   VAL E 401       2.469  54.867  13.448  1.00 63.31           O  
ATOM    549  N   ILE E 402       4.618  54.824  14.311  1.00 69.35           N  
ATOM    550  CA  ILE E 402       5.162  56.084  13.731  1.00 70.85           C  
ATOM    551  CB  ILE E 402       5.008  57.227  14.747  1.00 75.74           C  
ATOM    552  CG1 ILE E 402       5.412  56.755  16.146  1.00 76.65           C  
ATOM    553  CG2 ILE E 402       3.596  57.786  14.732  1.00 74.68           C  
ATOM    554  CD1 ILE E 402       5.517  57.862  17.152  1.00 77.99           C  
ATOM    555  C   ILE E 402       6.631  55.826  13.388  1.00 72.27           C  
ATOM    556  O   ILE E 402       7.082  54.694  13.652  1.00 68.66           O  
ATOM    557  N   ARG E 403       7.342  56.810  12.830  1.00 75.54           N  
ATOM    558  CA  ARG E 403       8.796  56.691  12.532  1.00 80.32           C  
ATOM    559  CB  ARG E 403       9.160  57.345  11.196  1.00 81.42           C  
ATOM    560  CG  ARG E 403       9.006  58.858  11.163  1.00 79.38           C  
ATOM    561  CD  ARG E 403       9.192  59.430   9.768  1.00 82.55           C  
ATOM    562  NE  ARG E 403       8.991  60.875   9.796  1.00 87.91           N  
ATOM    563  CZ  ARG E 403       9.954  61.805   9.849  1.00 92.87           C  
ATOM    564  NH1 ARG E 403      11.238  61.475   9.846  1.00 93.72           N  
ATOM    565  NH2 ARG E 403       9.620  63.084   9.893  1.00 92.47           N  
ATOM    566  C   ARG E 403       9.587  57.281  13.703  1.00 81.95           C  
ATOM    567  O   ARG E 403       9.010  58.073  14.457  1.00 88.47           O  
ATOM    568  N   GLY E 404      10.847  56.864  13.833  1.00 77.26           N  
ATOM    569  CA  GLY E 404      11.725  57.162  14.981  1.00 74.99           C  
ATOM    570  C   GLY E 404      11.843  58.646  15.276  1.00 74.65           C  
ATOM    571  O   GLY E 404      11.771  59.000  16.454  1.00 65.29           O  
ATOM    572  N   ASP E 405      11.987  59.490  14.252  1.00 80.25           N  
ATOM    573  CA  ASP E 405      12.084  60.966  14.391  1.00 88.03           C  
ATOM    574  CB  ASP E 405      12.061  61.680  13.033  1.00 94.96           C  
ATOM    575  CG  ASP E 405      13.389  61.732  12.296  1.00100.39           C  
ATOM    576  OD1 ASP E 405      13.975  62.833  12.248  1.00102.20           O  
ATOM    577  OD2 ASP E 405      13.809  60.687  11.745  1.00103.22           O  
ATOM    578  C   ASP E 405      10.896  61.497  15.188  1.00 87.43           C  
ATOM    579  O   ASP E 405      11.000  62.642  15.686  1.00 79.26           O  
ATOM    580  N   GLU E 406       9.794  60.731  15.243  1.00 92.60           N  
ATOM    581  CA  GLU E 406       8.467  61.188  15.735  1.00 87.90           C  
ATOM    582  CB  GLU E 406       7.350  60.785  14.754  1.00 95.81           C  
ATOM    583  CG  GLU E 406       7.217  61.668  13.509  1.00101.92           C  
ATOM    584  CD  GLU E 406       6.200  61.207  12.465  1.00103.65           C  
ATOM    585  OE1 GLU E 406       5.697  60.066  12.588  1.00 96.91           O  
ATOM    586  OE2 GLU E 406       5.907  61.989  11.523  1.00100.40           O  
ATOM    587  C   GLU E 406       8.198  60.641  17.145  1.00 76.50           C  
ATOM    588  O   GLU E 406       7.254  61.159  17.793  1.00 80.98           O  
ATOM    589  N   VAL E 407       8.959  59.658  17.635  1.00 61.63           N  
ATOM    590  CA  VAL E 407       8.695  59.075  18.980  1.00 56.59           C  
ATOM    591  CB  VAL E 407       9.567  57.854  19.306  1.00 54.12           C  
ATOM    592  CG1 VAL E 407       9.229  57.293  20.684  1.00 51.03           C  
ATOM    593  CG2 VAL E 407       9.440  56.775  18.247  1.00 56.31           C  
ATOM    594  C   VAL E 407       8.907  60.165  20.022  1.00 59.37           C  
ATOM    595  O   VAL E 407       8.185  60.119  21.015  1.00 55.56           O  
ATOM    596  N   ARG E 408       9.848  61.088  19.807  1.00 71.27           N  
ATOM    597  CA  ARG E 408      10.103  62.235  20.725  1.00 86.32           C  
ATOM    598  CB  ARG E 408      11.191  63.144  20.141  1.00110.03           C  
ATOM    599  CG  ARG E 408      10.854  63.759  18.785  1.00129.14           C  
ATOM    600  CD  ARG E 408      11.556  65.082  18.518  1.00134.84           C  
ATOM    601  NE  ARG E 408      12.869  65.123  19.160  1.00153.74           N  
ATOM    602  CZ  ARG E 408      13.951  64.448  18.764  1.00147.81           C  
ATOM    603  NH1 ARG E 408      15.082  64.564  19.443  1.00144.43           N  
ATOM    604  NH2 ARG E 408      13.908  63.669  17.694  1.00142.65           N  
ATOM    605  C   ARG E 408       8.800  63.009  20.939  1.00 79.97           C  
ATOM    606  O   ARG E 408       8.645  63.615  22.014  1.00 78.01           O  
ATOM    607  N   GLN E 409       7.920  63.019  19.925  1.00 75.25           N  
ATOM    608  CA  GLN E 409       6.651  63.798  19.880  1.00 70.87           C  
ATOM    609  CB  GLN E 409       6.120  63.914  18.440  1.00 70.86           C  
ATOM    610  CG  GLN E 409       6.442  65.228  17.731  1.00 77.45           C  
ATOM    611  CD  GLN E 409       5.915  65.287  16.312  1.00 82.04           C  
ATOM    612  OE1 GLN E 409       4.922  65.956  16.011  1.00 81.63           O  
ATOM    613  NE2 GLN E 409       6.583  64.580  15.411  1.00 85.45           N  
ATOM    614  C   GLN E 409       5.587  63.151  20.777  1.00 63.65           C  
ATOM    615  O   GLN E 409       4.644  63.865  21.163  1.00 71.22           O  
ATOM    616  N   ILE E 410       5.700  61.862  21.100  1.00 52.04           N  
ATOM    617  CA  ILE E 410       4.696  61.159  21.943  1.00 48.80           C  
ATOM    618  CB  ILE E 410       4.715  59.643  21.688  1.00 52.18           C  
ATOM    619  CG1 ILE E 410       4.616  59.318  20.197  1.00 54.36           C  
ATOM    620  CG2 ILE E 410       3.614  58.942  22.484  1.00 56.18           C  
ATOM    621  CD1 ILE E 410       3.410  59.921  19.510  1.00 55.72           C  
ATOM    622  C   ILE E 410       5.031  61.471  23.395  1.00 46.16           C  
ATOM    623  O   ILE E 410       5.582  60.594  24.056  1.00 45.12           O  
ATOM    624  N   ALA E 411       4.740  62.685  23.864  1.00 48.19           N  
ATOM    625  CA  ALA E 411       5.162  63.132  25.216  1.00 52.79           C  
ATOM    626  CB  ALA E 411       6.663  63.307  25.234  1.00 59.97           C  
ATOM    627  C   ALA E 411       4.493  64.438  25.601  1.00 50.06           C  
ATOM    628  O   ALA E 411       4.316  65.300  24.757  1.00 50.53           O  
ATOM    629  N   PRO E 412       4.128  64.671  26.877  1.00 48.64           N  
ATOM    630  CA  PRO E 412       3.476  65.917  27.248  1.00 51.30           C  
ATOM    631  CB  PRO E 412       3.546  65.945  28.784  1.00 52.12           C  
ATOM    632  CG  PRO E 412       4.435  64.771  29.156  1.00 53.07           C  
ATOM    633  CD  PRO E 412       4.314  63.776  28.022  1.00 49.32           C  
ATOM    634  C   PRO E 412       4.241  67.101  26.650  1.00 53.70           C  
ATOM    635  O   PRO E 412       5.457  67.045  26.633  1.00 62.18           O  
ATOM    636  N   GLY E 413       3.518  68.133  26.196  1.00 56.27           N  
ATOM    637  CA  GLY E 413       4.077  69.448  25.838  1.00 54.95           C  
ATOM    638  C   GLY E 413       4.835  69.469  24.522  1.00 54.04           C  
ATOM    639  O   GLY E 413       5.520  70.458  24.280  1.00 66.79           O  
ATOM    640  N   GLN E 414       4.681  68.465  23.658  1.00 49.52           N  
ATOM    641  CA  GLN E 414       5.333  68.422  22.322  1.00 55.38           C  
ATOM    642  CB  GLN E 414       5.633  66.985  21.903  1.00 60.98           C  
ATOM    643  CG  GLN E 414       6.646  66.302  22.811  1.00 67.28           C  
ATOM    644  CD  GLN E 414       8.037  66.870  22.661  1.00 69.41           C  
ATOM    645  OE1 GLN E 414       8.590  66.930  21.559  1.00 71.32           O  
ATOM    646  NE2 GLN E 414       8.611  67.286  23.782  1.00 66.08           N  
ATOM    647  C   GLN E 414       4.440  69.115  21.289  1.00 56.91           C  
ATOM    648  O   GLN E 414       3.284  69.435  21.627  1.00 58.13           O  
ATOM    649  N   THR E 415       4.950  69.311  20.069  1.00 60.47           N  
ATOM    650  CA  THR E 415       4.190  69.841  18.903  1.00 64.21           C  
ATOM    651  CB  THR E 415       4.232  71.377  18.795  1.00 60.73           C  
ATOM    652  OG1 THR E 415       5.433  71.712  18.105  1.00 56.88           O  
ATOM    653  CG2 THR E 415       4.158  72.111  20.121  1.00 59.20           C  
ATOM    654  C   THR E 415       4.712  69.179  17.620  1.00 67.53           C  
ATOM    655  O   THR E 415       5.786  68.535  17.682  1.00 67.10           O  
ATOM    656  N   GLY E 416       4.009  69.396  16.505  1.00 73.78           N  
ATOM    657  CA  GLY E 416       4.309  68.845  15.161  1.00 74.44           C  
ATOM    658  C   GLY E 416       3.136  68.062  14.574  1.00 73.61           C  
ATOM    659  O   GLY E 416       2.050  68.171  15.108  1.00 70.84           O  
ATOM    660  N   LYS E 417       3.394  67.294  13.518  1.00 76.14           N  
ATOM    661  CA  LYS E 417       2.396  66.469  12.797  1.00 82.70           C  
ATOM    662  CB  LYS E 417       3.094  65.642  11.708  1.00 91.59           C  
ATOM    663  CG  LYS E 417       3.671  66.454  10.554  1.00104.02           C  
ATOM    664  CD  LYS E 417       2.709  67.520  10.040  1.00114.01           C  
ATOM    665  CE  LYS E 417       3.313  68.490   9.050  1.00112.76           C  
ATOM    666  NZ  LYS E 417       2.361  69.586   8.760  1.00114.99           N  
ATOM    667  C   LYS E 417       1.682  65.545  13.788  1.00 78.24           C  
ATOM    668  O   LYS E 417       0.452  65.593  13.858  1.00100.84           O  
ATOM    669  N   ILE E 418       2.457  64.730  14.510  1.00 62.45           N  
ATOM    670  CA  ILE E 418       1.924  63.584  15.295  1.00 58.70           C  
ATOM    671  CB  ILE E 418       2.993  62.534  15.601  1.00 55.65           C  
ATOM    672  CG1 ILE E 418       3.703  62.041  14.340  1.00 57.76           C  
ATOM    673  CG2 ILE E 418       2.362  61.398  16.378  1.00 57.79           C  
ATOM    674  CD1 ILE E 418       2.783  61.599  13.233  1.00 57.47           C  
ATOM    675  C   ILE E 418       1.307  64.099  16.581  1.00 59.61           C  
ATOM    676  O   ILE E 418       0.217  63.638  16.904  1.00 64.67           O  
ATOM    677  N   ALA E 419       1.977  65.004  17.273  1.00 62.82           N  
ATOM    678  CA  ALA E 419       1.508  65.526  18.566  1.00 67.76           C  
ATOM    679  CB  ALA E 419       2.541  66.457  19.156  1.00 73.88           C  
ATOM    680  C   ALA E 419       0.187  66.267  18.352  1.00 66.21           C  
ATOM    681  O   ALA E 419      -0.695  66.166  19.207  1.00 68.20           O  
ATOM    682  N   ASP E 420       0.065  67.009  17.249  1.00 65.45           N  
ATOM    683  CA  ASP E 420      -1.003  68.033  17.086  1.00 74.86           C  
ATOM    684  CB  ASP E 420      -0.429  69.315  16.473  1.00 80.28           C  
ATOM    685  CG  ASP E 420       0.508  70.069  17.406  1.00 75.79           C  
ATOM    686  OD1 ASP E 420       0.324  69.942  18.640  1.00 76.97           O  
ATOM    687  OD2 ASP E 420       1.399  70.789  16.898  1.00 67.50           O  
ATOM    688  C   ASP E 420      -2.193  67.446  16.317  1.00 72.43           C  
ATOM    689  O   ASP E 420      -3.337  67.826  16.661  1.00 65.09           O  
ATOM    690  N   TYR E 421      -1.955  66.554  15.345  1.00 71.61           N  
ATOM    691  CA  TYR E 421      -2.997  66.082  14.394  1.00 73.37           C  
ATOM    692  CB  TYR E 421      -2.564  66.397  12.953  1.00 73.71           C  
ATOM    693  CG  TYR E 421      -2.425  67.863  12.590  1.00 79.18           C  
ATOM    694  CD1 TYR E 421      -2.904  68.885  13.411  1.00 79.83           C  
ATOM    695  CE1 TYR E 421      -2.785  70.223  13.055  1.00 78.75           C  
ATOM    696  CZ  TYR E 421      -2.187  70.568  11.850  1.00 81.51           C  
ATOM    697  OH  TYR E 421      -2.067  71.882  11.484  1.00 82.79           O  
ATOM    698  CE2 TYR E 421      -1.720  69.570  11.007  1.00 80.15           C  
ATOM    699  CD2 TYR E 421      -1.846  68.236  11.379  1.00 81.00           C  
ATOM    700  C   TYR E 421      -3.309  64.580  14.571  1.00 75.24           C  
ATOM    701  O   TYR E 421      -4.269  64.104  13.895  1.00 93.09           O  
ATOM    702  N   ASN E 422      -2.618  63.857  15.453  1.00 71.72           N  
ATOM    703  CA  ASN E 422      -2.732  62.364  15.428  1.00 71.91           C  
ATOM    704  CB  ASN E 422      -1.552  61.734  14.682  1.00 66.98           C  
ATOM    705  CG  ASN E 422      -1.507  62.154  13.226  1.00 64.00           C  
ATOM    706  OD1 ASN E 422      -1.872  61.368  12.353  1.00 68.34           O  
ATOM    707  ND2 ASN E 422      -1.095  63.387  12.954  1.00 48.98           N  
ATOM    708  C   ASN E 422      -2.960  61.774  16.827  1.00 70.04           C  
ATOM    709  O   ASN E 422      -3.995  61.030  16.985  1.00 73.75           O  
ATOM    710  N   TYR E 423      -2.053  62.062  17.774  1.00 63.06           N  
ATOM    711  CA  TYR E 423      -2.047  61.561  19.174  1.00 54.57           C  
ATOM    712  CB  TYR E 423      -1.266  60.250  19.291  1.00 53.28           C  
ATOM    713  CG  TYR E 423      -1.432  59.575  20.631  1.00 56.71           C  
ATOM    714  CD1 TYR E 423      -2.433  58.647  20.847  1.00 58.14           C  
ATOM    715  CE1 TYR E 423      -2.618  58.048  22.085  1.00 59.09           C  
ATOM    716  CZ  TYR E 423      -1.793  58.373  23.144  1.00 56.82           C  
ATOM    717  OH  TYR E 423      -1.979  57.806  24.366  1.00 52.57           O  
ATOM    718  CE2 TYR E 423      -0.782  59.291  22.948  1.00 59.84           C  
ATOM    719  CD2 TYR E 423      -0.617  59.887  21.707  1.00 61.96           C  
ATOM    720  C   TYR E 423      -1.431  62.627  20.083  1.00 53.07           C  
ATOM    721  O   TYR E 423      -0.212  62.827  20.002  1.00 54.47           O  
ATOM    722  N   LYS E 424      -2.258  63.279  20.898  1.00 52.54           N  
ATOM    723  CA  LYS E 424      -1.840  64.334  21.854  1.00 54.02           C  
ATOM    724  CB  LYS E 424      -2.726  65.573  21.709  1.00 54.49           C  
ATOM    725  CG  LYS E 424      -2.147  66.848  22.310  1.00 61.91           C  
ATOM    726  CD  LYS E 424      -1.779  67.919  21.276  1.00 70.04           C  
ATOM    727  CE  LYS E 424      -1.309  69.228  21.885  1.00 72.00           C  
ATOM    728  NZ  LYS E 424       0.080  69.123  22.389  1.00 71.30           N  
ATOM    729  C   LYS E 424      -1.913  63.781  23.272  1.00 57.34           C  
ATOM    730  O   LYS E 424      -2.850  63.020  23.523  1.00 69.41           O  
ATOM    731  N   LEU E 425      -0.921  64.083  24.106  1.00 50.72           N  
ATOM    732  CA  LEU E 425      -0.928  63.758  25.550  1.00 46.11           C  
ATOM    733  CB  LEU E 425       0.376  63.053  25.903  1.00 47.12           C  
ATOM    734  CG  LEU E 425       0.516  61.638  25.351  1.00 52.32           C  
ATOM    735  CD1 LEU E 425       1.887  61.052  25.654  1.00 52.47           C  
ATOM    736  CD2 LEU E 425      -0.564  60.738  25.922  1.00 58.05           C  
ATOM    737  C   LEU E 425      -1.092  65.041  26.347  1.00 46.21           C  
ATOM    738  O   LEU E 425      -0.504  66.059  26.012  1.00 43.05           O  
ATOM    739  N   PRO E 426      -1.879  65.005  27.439  1.00 50.13           N  
ATOM    740  CA  PRO E 426      -2.119  66.189  28.262  1.00 53.71           C  
ATOM    741  CB  PRO E 426      -3.170  65.730  29.287  1.00 54.39           C  
ATOM    742  CG  PRO E 426      -3.024  64.217  29.342  1.00 53.40           C  
ATOM    743  CD  PRO E 426      -2.542  63.801  27.965  1.00 51.67           C  
ATOM    744  C   PRO E 426      -0.853  66.656  28.994  1.00 56.00           C  
ATOM    745  O   PRO E 426       0.026  65.839  29.215  1.00 64.27           O  
ATOM    746  N   ASP E 427      -0.828  67.907  29.411  1.00 57.17           N  
ATOM    747  CA  ASP E 427       0.298  68.507  30.176  1.00 66.09           C  
ATOM    748  CB  ASP E 427       0.122  70.018  30.336  1.00 69.65           C  
ATOM    749  CG  ASP E 427       0.135  70.730  28.990  1.00 75.48           C  
ATOM    750  OD1 ASP E 427      -0.351  71.883  28.935  1.00 75.90           O  
ATOM    751  OD2 ASP E 427       0.606  70.111  27.988  1.00 70.13           O  
ATOM    752  C   ASP E 427       0.482  67.775  31.506  1.00 71.16           C  
ATOM    753  O   ASP E 427       1.631  67.571  31.848  1.00 83.24           O  
ATOM    754  N   ASP E 428      -0.592  67.323  32.151  1.00 73.09           N  
ATOM    755  CA  ASP E 428      -0.533  66.671  33.486  1.00 78.57           C  
ATOM    756  CB  ASP E 428      -1.714  67.125  34.355  1.00 89.04           C  
ATOM    757  CG  ASP E 428      -3.091  66.639  33.908  1.00 94.03           C  
ATOM    758  OD1 ASP E 428      -3.255  66.262  32.720  1.00 90.87           O  
ATOM    759  OD2 ASP E 428      -3.998  66.640  34.758  1.00102.87           O  
ATOM    760  C   ASP E 428      -0.486  65.141  33.339  1.00 69.87           C  
ATOM    761  O   ASP E 428      -0.923  64.467  34.298  1.00 69.85           O  
ATOM    762  N   PHE E 429       0.077  64.615  32.250  1.00 58.58           N  
ATOM    763  CA  PHE E 429       0.062  63.164  31.923  1.00 54.76           C  
ATOM    764  CB  PHE E 429       0.758  62.939  30.579  1.00 52.32           C  
ATOM    765  CG  PHE E 429       0.950  61.496  30.180  1.00 51.18           C  
ATOM    766  CD1 PHE E 429      -0.112  60.612  30.149  1.00 50.38           C  
ATOM    767  CE1 PHE E 429       0.073  59.297  29.748  1.00 51.72           C  
ATOM    768  CZ  PHE E 429       1.312  58.849  29.353  1.00 50.25           C  
ATOM    769  CD2 PHE E 429       2.192  61.027  29.786  1.00 53.41           C  
ATOM    770  CE2 PHE E 429       2.372  59.713  29.374  1.00 52.12           C  
ATOM    771  C   PHE E 429       0.728  62.352  33.041  1.00 52.24           C  
ATOM    772  O   PHE E 429       1.768  62.777  33.574  1.00 49.02           O  
ATOM    773  N   THR E 430       0.136  61.213  33.399  1.00 49.22           N  
ATOM    774  CA  THR E 430       0.776  60.214  34.299  1.00 51.68           C  
ATOM    775  CB  THR E 430       0.139  60.234  35.690  1.00 51.58           C  
ATOM    776  OG1 THR E 430      -0.917  59.276  35.700  1.00 58.06           O  
ATOM    777  CG2 THR E 430      -0.373  61.600  36.081  1.00 52.30           C  
ATOM    778  C   THR E 430       0.742  58.842  33.614  1.00 49.25           C  
ATOM    779  O   THR E 430      -0.291  58.166  33.617  1.00 50.48           O  
ATOM    780  N   GLY E 431       1.889  58.427  33.099  1.00 49.66           N  
ATOM    781  CA  GLY E 431       2.110  57.085  32.551  1.00 50.31           C  
ATOM    782  C   GLY E 431       3.415  57.006  31.783  1.00 48.94           C  
ATOM    783  O   GLY E 431       4.220  57.940  31.849  1.00 50.54           O  
ATOM    784  N   CYS E 432       3.557  55.927  31.031  1.00 47.98           N  
ATOM    785  CA  CYS E 432       4.798  55.469  30.368  1.00 49.60           C  
ATOM    786  CB  CYS E 432       5.066  54.078  30.930  1.00 54.05           C  
ATOM    787  SG  CYS E 432       5.438  54.160  32.704  1.00 67.37           S  
ATOM    788  C   CYS E 432       4.580  55.441  28.863  1.00 46.64           C  
ATOM    789  O   CYS E 432       3.582  54.857  28.442  1.00 49.90           O  
ATOM    790  N   VAL E 433       5.507  56.024  28.107  1.00 44.43           N  
ATOM    791  CA  VAL E 433       5.544  55.971  26.626  1.00 45.62           C  
ATOM    792  CB  VAL E 433       5.824  57.386  26.102  1.00 45.51           C  
ATOM    793  CG1 VAL E 433       5.903  57.411  24.590  1.00 48.36           C  
ATOM    794  CG2 VAL E 433       4.813  58.382  26.627  1.00 44.94           C  
ATOM    795  C   VAL E 433       6.664  55.014  26.225  1.00 47.68           C  
ATOM    796  O   VAL E 433       7.836  55.410  26.262  1.00 54.63           O  
ATOM    797  N   ILE E 434       6.308  53.802  25.847  1.00 45.04           N  
ATOM    798  CA  ILE E 434       7.243  52.696  25.521  1.00 45.75           C  
ATOM    799  CB  ILE E 434       6.707  51.459  26.243  1.00 47.19           C  
ATOM    800  CG1 ILE E 434       6.721  51.712  27.755  1.00 49.67           C  
ATOM    801  CG2 ILE E 434       7.480  50.228  25.818  1.00 49.21           C  
ATOM    802  CD1 ILE E 434       6.013  50.682  28.586  1.00 52.17           C  
ATOM    803  C   ILE E 434       7.283  52.519  24.008  1.00 49.22           C  
ATOM    804  O   ILE E 434       6.194  52.393  23.408  1.00 59.66           O  
ATOM    805  N   ALA E 435       8.469  52.519  23.402  1.00 53.98           N  
ATOM    806  CA  ALA E 435       8.620  52.336  21.935  1.00 62.08           C  
ATOM    807  CB  ALA E 435       8.882  53.679  21.286  1.00 60.54           C  
ATOM    808  C   ALA E 435       9.746  51.335  21.633  1.00 66.25           C  
ATOM    809  O   ALA E 435      10.597  51.093  22.502  1.00 80.72           O  
ATOM    810  N   TRP E 436       9.721  50.759  20.428  1.00 71.24           N  
ATOM    811  CA  TRP E 436      10.830  49.917  19.902  1.00 75.69           C  
ATOM    812  CB  TRP E 436      10.757  48.509  20.473  1.00 77.10           C  
ATOM    813  CG  TRP E 436       9.576  47.679  20.077  1.00 80.57           C  
ATOM    814  CD1 TRP E 436       9.528  46.730  19.094  1.00 83.30           C  
ATOM    815  NE1 TRP E 436       8.312  46.098  19.101  1.00 81.29           N  
ATOM    816  CE2 TRP E 436       7.541  46.627  20.103  1.00 80.27           C  
ATOM    817  CD2 TRP E 436       8.308  47.619  20.752  1.00 83.51           C  
ATOM    818  CE3 TRP E 436       7.741  48.315  21.828  1.00 84.16           C  
ATOM    819  CZ3 TRP E 436       6.450  48.017  22.207  1.00 79.94           C  
ATOM    820  CH2 TRP E 436       5.712  47.032  21.549  1.00 75.82           C  
ATOM    821  CZ2 TRP E 436       6.237  46.326  20.491  1.00 77.67           C  
ATOM    822  C   TRP E 436      10.855  49.880  18.386  1.00 83.42           C  
ATOM    823  O   TRP E 436       9.786  49.867  17.794  1.00 85.99           O  
ATOM    824  N   ASN E 437      12.057  49.818  17.808  1.00 94.16           N  
ATOM    825  CA  ASN E 437      12.294  49.667  16.349  1.00 97.10           C  
ATOM    826  CB  ASN E 437      13.793  49.751  16.029  1.00100.49           C  
ATOM    827  CG  ASN E 437      14.105  49.889  14.551  1.00106.43           C  
ATOM    828  OD1 ASN E 437      13.995  48.924  13.797  1.00111.76           O  
ATOM    829  ND2 ASN E 437      14.535  51.070  14.131  1.00101.69           N  
ATOM    830  C   ASN E 437      11.628  48.358  15.916  1.00 98.93           C  
ATOM    831  O   ASN E 437      11.869  47.334  16.578  1.00 84.47           O  
ATOM    832  N   SER E 438      10.765  48.434  14.895  1.00115.43           N  
ATOM    833  CA  SER E 438      10.000  47.297  14.323  1.00123.46           C  
ATOM    834  CB  SER E 438       8.543  47.439  14.648  1.00124.91           C  
ATOM    835  OG  SER E 438       8.042  48.657  14.116  1.00127.33           O  
ATOM    836  C   SER E 438      10.233  47.225  12.813  1.00128.32           C  
ATOM    837  O   SER E 438       9.284  46.913  12.085  1.00135.56           O  
ATOM    838  N   ASN E 439      11.494  47.400  12.420  1.00127.84           N  
ATOM    839  CA  ASN E 439      11.918  47.432  11.001  1.00115.44           C  
ATOM    840  CB  ASN E 439      13.334  47.985  10.813  1.00107.06           C  
ATOM    841  CG  ASN E 439      13.536  48.638   9.461  1.00105.43           C  
ATOM    842  OD1 ASN E 439      12.657  49.321   8.941  1.00 98.74           O  
ATOM    843  ND2 ASN E 439      14.710  48.455   8.890  1.00111.23           N  
ATOM    844  C   ASN E 439      11.783  46.042  10.384  1.00109.75           C  
ATOM    845  O   ASN E 439      11.453  45.968   9.200  1.00110.57           O  
ATOM    846  N   ASN E 440      11.918  45.011  11.212  1.00107.24           N  
ATOM    847  CA  ASN E 440      11.807  43.601  10.817  1.00109.94           C  
ATOM    848  CB  ASN E 440      12.481  42.651  11.824  1.00102.13           C  
ATOM    849  CG  ASN E 440      11.883  42.699  13.214  1.00101.26           C  
ATOM    850  OD1 ASN E 440      11.322  43.718  13.615  1.00107.28           O  
ATOM    851  ND2 ASN E 440      11.995  41.607  13.958  1.00 95.85           N  
ATOM    852  C   ASN E 440      10.363  43.220  10.533  1.00115.61           C  
ATOM    853  O   ASN E 440      10.199  42.325   9.707  1.00121.44           O  
ATOM    854  N   LEU E 441       9.384  43.830  11.181  1.00112.57           N  
ATOM    855  CA  LEU E 441       7.951  43.464  11.044  1.00 94.88           C  
ATOM    856  CB  LEU E 441       7.299  43.444  12.432  1.00 90.93           C  
ATOM    857  CG  LEU E 441       7.819  42.377  13.400  1.00 93.75           C  
ATOM    858  CD1 LEU E 441       6.861  42.181  14.571  1.00 93.05           C  
ATOM    859  CD2 LEU E 441       8.058  41.050  12.693  1.00 92.60           C  
ATOM    860  C   LEU E 441       7.180  44.391  10.098  1.00 84.59           C  
ATOM    861  O   LEU E 441       6.301  43.892   9.376  1.00 92.97           O  
ATOM    862  N   ASP E 442       7.511  45.687  10.108  1.00 83.85           N  
ATOM    863  CA  ASP E 442       6.665  46.697   9.429  1.00 94.70           C  
ATOM    864  CB  ASP E 442       6.088  47.679  10.461  1.00100.93           C  
ATOM    865  CG  ASP E 442       5.277  47.013  11.570  1.00 95.45           C  
ATOM    866  OD1 ASP E 442       4.806  45.885  11.355  1.00 82.94           O  
ATOM    867  OD2 ASP E 442       5.131  47.622  12.651  1.00 95.93           O  
ATOM    868  C   ASP E 442       7.414  47.371   8.278  1.00 99.93           C  
ATOM    869  O   ASP E 442       7.100  48.548   7.981  1.00 92.16           O  
ATOM    870  N   SER E 443       8.321  46.641   7.628  1.00108.62           N  
ATOM    871  CA  SER E 443       8.935  47.087   6.351  1.00119.73           C  
ATOM    872  CB  SER E 443      10.394  47.419   6.524  1.00119.76           C  
ATOM    873  OG  SER E 443      10.557  48.748   6.988  1.00123.82           O  
ATOM    874  C   SER E 443       8.750  46.041   5.260  1.00134.90           C  
ATOM    875  O   SER E 443       8.704  44.842   5.610  1.00132.84           O  
ATOM    876  N   LYS E 444       8.609  46.499   4.020  1.00147.85           N  
ATOM    877  CA  LYS E 444       8.550  45.623   2.824  1.00150.59           C  
ATOM    878  CB  LYS E 444       7.111  45.467   2.332  1.00140.32           C  
ATOM    879  CG  LYS E 444       6.270  44.533   3.183  1.00133.41           C  
ATOM    880  CD  LYS E 444       4.797  44.683   2.946  1.00133.44           C  
ATOM    881  CE  LYS E 444       3.980  44.150   4.102  1.00132.36           C  
ATOM    882  NZ  LYS E 444       2.533  44.353   3.873  1.00136.84           N  
ATOM    883  C   LYS E 444       9.455  46.173   1.731  1.00161.28           C  
ATOM    884  O   LYS E 444       9.848  47.354   1.798  1.00162.24           O  
ATOM    885  N   VAL E 445       9.868  45.270   0.837  1.00155.46           N  
ATOM    886  CA  VAL E 445      10.831  45.545  -0.272  1.00140.99           C  
ATOM    887  CB  VAL E 445      11.010  44.314  -1.187  1.00130.82           C  
ATOM    888  CG1 VAL E 445      11.771  43.200  -0.477  1.00114.92           C  
ATOM    889  CG2 VAL E 445       9.694  43.785  -1.753  1.00128.94           C  
ATOM    890  C   VAL E 445      10.441  46.807  -1.047  1.00138.74           C  
ATOM    891  O   VAL E 445      11.312  47.702  -1.207  1.00129.61           O  
ATOM    892  N   GLY E 446       9.193  46.890  -1.521  1.00137.64           N  
ATOM    893  CA  GLY E 446       8.716  48.005  -2.345  1.00136.85           C  
ATOM    894  C   GLY E 446       8.212  49.175  -1.535  1.00142.37           C  
ATOM    895  O   GLY E 446       7.755  50.136  -2.141  1.00131.30           O  
ATOM    896  N   GLY E 447       8.265  49.065  -0.213  1.00156.43           N  
ATOM    897  CA  GLY E 447       7.663  50.011   0.738  1.00159.46           C  
ATOM    898  C   GLY E 447       6.314  49.576   1.274  1.00159.05           C  
ATOM    899  O   GLY E 447       5.463  49.270   0.421  1.00156.93           O  
ATOM    900  N   ASN E 448       6.204  49.450   2.605  1.00158.20           N  
ATOM    901  CA  ASN E 448       4.910  49.182   3.280  1.00145.78           C  
ATOM    902  CB  ASN E 448       5.197  48.464   4.610  1.00144.91           C  
ATOM    903  CG  ASN E 448       3.984  48.013   5.399  1.00134.66           C  
ATOM    904  OD1 ASN E 448       2.848  48.192   4.975  1.00140.45           O  
ATOM    905  ND2 ASN E 448       4.218  47.431   6.565  1.00119.89           N  
ATOM    906  C   ASN E 448       4.164  50.501   3.454  1.00135.31           C  
ATOM    907  O   ASN E 448       4.725  51.445   4.054  1.00129.25           O  
ATOM    908  N   TYR E 449       2.915  50.555   3.004  1.00127.28           N  
ATOM    909  CA  TYR E 449       2.103  51.791   2.967  1.00129.52           C  
ATOM    910  CB  TYR E 449       1.877  52.243   1.515  1.00128.73           C  
ATOM    911  CG  TYR E 449       3.082  52.744   0.752  1.00128.29           C  
ATOM    912  CD1 TYR E 449       3.904  51.865   0.059  1.00125.09           C  
ATOM    913  CE1 TYR E 449       5.005  52.309  -0.657  1.00117.80           C  
ATOM    914  CZ  TYR E 449       5.284  53.662  -0.709  1.00118.98           C  
ATOM    915  OH  TYR E 449       6.364  54.089  -1.418  1.00122.84           O  
ATOM    916  CE2 TYR E 449       4.467  54.563  -0.046  1.00121.67           C  
ATOM    917  CD2 TYR E 449       3.371  54.100   0.669  1.00124.55           C  
ATOM    918  C   TYR E 449       0.741  51.553   3.618  1.00124.91           C  
ATOM    919  O   TYR E 449      -0.198  52.301   3.330  1.00116.88           O  
ATOM    920  N   ASN E 450       0.674  50.574   4.523  1.00116.42           N  
ATOM    921  CA  ASN E 450      -0.490  50.283   5.381  1.00104.37           C  
ATOM    922  CB  ASN E 450      -0.370  48.978   6.173  1.00 97.13           C  
ATOM    923  CG  ASN E 450      -0.290  47.747   5.305  1.00 99.28           C  
ATOM    924  OD1 ASN E 450      -1.198  46.925   5.314  1.00109.73           O  
ATOM    925  ND2 ASN E 450       0.794  47.606   4.566  1.00103.07           N  
ATOM    926  C   ASN E 450      -0.648  51.316   6.498  1.00107.37           C  
ATOM    927  O   ASN E 450      -1.781  51.499   6.976  1.00114.79           O  
ATOM    928  N   TYR E 451       0.481  51.873   6.953  1.00106.22           N  
ATOM    929  CA  TYR E 451       0.554  52.796   8.107  1.00 97.97           C  
ATOM    930  CB  TYR E 451       1.829  52.518   8.909  1.00 92.43           C  
ATOM    931  CG  TYR E 451       1.884  51.145   9.535  1.00 87.67           C  
ATOM    932  CD1 TYR E 451       1.091  50.837  10.630  1.00 85.62           C  
ATOM    933  CE1 TYR E 451       1.129  49.586  11.223  1.00 80.93           C  
ATOM    934  CZ  TYR E 451       1.980  48.619  10.721  1.00 78.75           C  
ATOM    935  OH  TYR E 451       2.020  47.399  11.318  1.00 76.83           O  
ATOM    936  CE2 TYR E 451       2.784  48.900   9.630  1.00 80.44           C  
ATOM    937  CD2 TYR E 451       2.730  50.156   9.046  1.00 84.65           C  
ATOM    938  C   TYR E 451       0.428  54.219   7.576  1.00 91.23           C  
ATOM    939  O   TYR E 451       1.199  54.612   6.709  1.00 86.40           O  
ATOM    940  N   LEU E 452      -0.528  54.969   8.140  1.00 89.22           N  
ATOM    941  CA  LEU E 452      -0.863  56.359   7.712  1.00 94.19           C  
ATOM    942  CB  LEU E 452      -2.297  56.412   7.167  1.00108.62           C  
ATOM    943  CG  LEU E 452      -2.711  55.283   6.220  1.00115.44           C  
ATOM    944  CD1 LEU E 452      -4.189  55.387   5.874  1.00114.46           C  
ATOM    945  CD2 LEU E 452      -1.868  55.283   4.953  1.00124.04           C  
ATOM    946  C   LEU E 452      -0.703  57.338   8.880  1.00 79.38           C  
ATOM    947  O   LEU E 452      -0.612  56.887  10.050  1.00 74.67           O  
ATOM    948  N   TYR E 453      -0.755  58.631   8.560  1.00 72.80           N  
ATOM    949  CA  TYR E 453      -0.743  59.768   9.503  1.00 80.54           C  
ATOM    950  CB  TYR E 453       0.693  60.179   9.851  1.00 88.52           C  
ATOM    951  CG  TYR E 453       1.541  60.740   8.731  1.00 92.61           C  
ATOM    952  CD1 TYR E 453       1.659  62.112   8.544  1.00 88.55           C  
ATOM    953  CE1 TYR E 453       2.450  62.634   7.533  1.00 89.93           C  
ATOM    954  CZ  TYR E 453       3.156  61.780   6.702  1.00 91.32           C  
ATOM    955  OH  TYR E 453       3.931  62.291   5.703  1.00 92.07           O  
ATOM    956  CE2 TYR E 453       3.064  60.409   6.877  1.00 88.50           C  
ATOM    957  CD2 TYR E 453       2.268  59.902   7.892  1.00 90.40           C  
ATOM    958  C   TYR E 453      -1.559  60.920   8.914  1.00 77.28           C  
ATOM    959  O   TYR E 453      -1.492  61.173   7.697  1.00 77.69           O  
ATOM    960  N   ARG E 454      -2.288  61.627   9.777  1.00 77.90           N  
ATOM    961  CA  ARG E 454      -3.054  62.843   9.407  1.00 89.31           C  
ATOM    962  CB  ARG E 454      -4.049  63.209  10.522  1.00103.22           C  
ATOM    963  CG  ARG E 454      -4.974  64.390  10.220  1.00111.84           C  
ATOM    964  CD  ARG E 454      -6.160  64.533  11.175  1.00106.63           C  
ATOM    965  NE  ARG E 454      -6.875  63.268  11.266  1.00106.13           N  
ATOM    966  CZ  ARG E 454      -7.730  62.820  10.356  1.00 97.99           C  
ATOM    967  NH1 ARG E 454      -8.023  63.550   9.292  1.00 98.61           N  
ATOM    968  NH2 ARG E 454      -8.301  61.642  10.519  1.00 96.37           N  
ATOM    969  C   ARG E 454      -2.045  63.966   9.135  1.00 87.33           C  
ATOM    970  O   ARG E 454      -1.296  64.302  10.072  1.00 85.87           O  
ATOM    971  N   LEU E 455      -2.065  64.536   7.927  1.00 85.73           N  
ATOM    972  CA  LEU E 455      -1.194  65.662   7.519  1.00 88.14           C  
ATOM    973  CB  LEU E 455      -0.844  65.467   6.041  1.00 93.97           C  
ATOM    974  CG  LEU E 455       0.192  66.434   5.473  1.00101.59           C  
ATOM    975  CD1 LEU E 455       1.519  66.321   6.208  1.00102.10           C  
ATOM    976  CD2 LEU E 455       0.387  66.196   3.985  1.00105.69           C  
ATOM    977  C   LEU E 455      -1.874  67.010   7.815  1.00 89.30           C  
ATOM    978  O   LEU E 455      -1.112  67.932   8.245  1.00 86.33           O  
ATOM    979  N   PHE E 456      -3.190  67.131   7.672  1.00 89.50           N  
ATOM    980  CA  PHE E 456      -3.883  68.436   7.813  1.00 90.39           C  
ATOM    981  CB  PHE E 456      -4.230  69.062   6.458  1.00104.05           C  
ATOM    982  CG  PHE E 456      -3.071  69.293   5.518  1.00108.02           C  
ATOM    983  CD1 PHE E 456      -2.166  70.331   5.722  1.00102.93           C  
ATOM    984  CE1 PHE E 456      -1.114  70.532   4.840  1.00102.58           C  
ATOM    985  CZ  PHE E 456      -0.963  69.707   3.745  1.00107.37           C  
ATOM    986  CD2 PHE E 456      -2.907  68.476   4.406  1.00106.00           C  
ATOM    987  CE2 PHE E 456      -1.855  68.677   3.528  1.00100.77           C  
ATOM    988  C   PHE E 456      -5.133  68.294   8.683  1.00 76.70           C  
ATOM    989  O   PHE E 456      -5.807  67.230   8.706  1.00 63.80           O  
ATOM    990  N   ARG E 457      -5.444  69.398   9.354  1.00 67.93           N  
ATOM    991  CA  ARG E 457      -6.581  69.547  10.292  1.00 74.57           C  
ATOM    992  CB  ARG E 457      -6.398  68.640  11.511  1.00 78.55           C  
ATOM    993  CG  ARG E 457      -7.693  68.299  12.229  1.00 82.23           C  
ATOM    994  CD  ARG E 457      -7.472  67.258  13.307  1.00 76.94           C  
ATOM    995  NE  ARG E 457      -8.671  66.846  14.043  1.00 73.04           N  
ATOM    996  CZ  ARG E 457      -9.289  67.551  15.008  1.00 65.02           C  
ATOM    997  NH1 ARG E 457      -8.866  68.758  15.363  1.00 62.00           N  
ATOM    998  NH2 ARG E 457     -10.347  67.037  15.614  1.00 59.58           N  
ATOM    999  C   ARG E 457      -6.684  71.028  10.691  1.00 76.63           C  
ATOM   1000  O   ARG E 457      -5.648  71.704  10.852  1.00 80.50           O  
ATOM   1001  N   LYS E 458      -7.911  71.515  10.824  1.00 84.44           N  
ATOM   1002  CA  LYS E 458      -8.216  72.962  10.997  1.00 94.97           C  
ATOM   1003  CB  LYS E 458      -9.706  73.229  10.740  1.00104.77           C  
ATOM   1004  CG  LYS E 458     -10.102  73.211   9.265  1.00111.44           C  
ATOM   1005  CD  LYS E 458     -11.449  72.586   8.966  1.00107.79           C  
ATOM   1006  CE  LYS E 458     -11.514  71.990   7.574  1.00102.20           C  
ATOM   1007  NZ  LYS E 458     -12.755  71.202   7.400  1.00100.53           N  
ATOM   1008  C   LYS E 458      -7.767  73.410  12.389  1.00 92.24           C  
ATOM   1009  O   LYS E 458      -7.375  74.566  12.511  1.00 85.93           O  
ATOM   1010  N   SER E 459      -7.874  72.553  13.403  1.00104.03           N  
ATOM   1011  CA  SER E 459      -7.332  72.819  14.766  1.00101.39           C  
ATOM   1012  CB  SER E 459      -8.387  73.355  15.722  1.00 92.55           C  
ATOM   1013  OG  SER E 459      -9.506  72.482  15.809  1.00 89.29           O  
ATOM   1014  C   SER E 459      -6.623  71.563  15.301  1.00104.44           C  
ATOM   1015  O   SER E 459      -6.794  70.442  14.713  1.00 74.76           O  
ATOM   1016  N   ASN E 460      -5.780  71.766  16.317  1.00108.67           N  
ATOM   1017  CA  ASN E 460      -4.988  70.681  16.953  1.00104.73           C  
ATOM   1018  CB  ASN E 460      -3.849  71.236  17.805  1.00 97.80           C  
ATOM   1019  CG  ASN E 460      -2.918  72.078  16.966  1.00 88.41           C  
ATOM   1020  OD1 ASN E 460      -2.886  71.942  15.745  1.00 80.91           O  
ATOM   1021  ND2 ASN E 460      -2.177  72.963  17.606  1.00 94.39           N  
ATOM   1022  C   ASN E 460      -5.955  69.802  17.734  1.00 97.14           C  
ATOM   1023  O   ASN E 460      -6.968  70.356  18.245  1.00 94.21           O  
ATOM   1024  N   LEU E 461      -5.638  68.503  17.835  1.00 78.19           N  
ATOM   1025  CA  LEU E 461      -6.365  67.552  18.703  1.00 64.78           C  
ATOM   1026  CB  LEU E 461      -5.725  66.170  18.582  1.00 65.04           C  
ATOM   1027  CG  LEU E 461      -5.898  65.469  17.238  1.00 74.12           C  
ATOM   1028  CD1 LEU E 461      -5.304  64.066  17.267  1.00 77.96           C  
ATOM   1029  CD2 LEU E 461      -7.365  65.397  16.859  1.00 83.12           C  
ATOM   1030  C   LEU E 461      -6.292  68.027  20.160  1.00 62.06           C  
ATOM   1031  O   LEU E 461      -5.317  68.732  20.540  1.00 55.07           O  
ATOM   1032  N   LYS E 462      -7.344  67.734  20.914  1.00 60.06           N  
ATOM   1033  CA  LYS E 462      -7.334  67.783  22.389  1.00 61.68           C  
ATOM   1034  CB  LYS E 462      -8.770  67.898  22.907  1.00 71.04           C  
ATOM   1035  CG  LYS E 462      -9.503  69.171  22.491  1.00 83.17           C  
ATOM   1036  CD  LYS E 462      -9.420  70.304  23.514  1.00 94.38           C  
ATOM   1037  CE  LYS E 462     -10.200  70.035  24.790  1.00104.19           C  
ATOM   1038  NZ  LYS E 462     -11.667  70.093  24.573  1.00109.47           N  
ATOM   1039  C   LYS E 462      -6.615  66.526  22.867  1.00 57.93           C  
ATOM   1040  O   LYS E 462      -6.482  65.552  22.148  1.00 51.99           O  
ATOM   1041  N   PRO E 463      -6.112  66.499  24.115  1.00 59.85           N  
ATOM   1042  CA  PRO E 463      -5.566  65.269  24.697  1.00 59.57           C  
ATOM   1043  CB  PRO E 463      -5.438  65.628  26.184  1.00 64.08           C  
ATOM   1044  CG  PRO E 463      -5.255  67.139  26.201  1.00 63.48           C  
ATOM   1045  CD  PRO E 463      -6.075  67.645  25.036  1.00 61.92           C  
ATOM   1046  C   PRO E 463      -6.476  64.044  24.528  1.00 56.37           C  
ATOM   1047  O   PRO E 463      -7.656  64.141  24.761  1.00 49.99           O  
ATOM   1048  N   PHE E 464      -5.915  62.938  24.051  1.00 55.58           N  
ATOM   1049  CA  PHE E 464      -6.631  61.653  23.861  1.00 55.64           C  
ATOM   1050  CB  PHE E 464      -7.139  61.129  25.205  1.00 56.02           C  
ATOM   1051  CG  PHE E 464      -6.032  60.822  26.179  1.00 54.97           C  
ATOM   1052  CD1 PHE E 464      -4.982  59.988  25.807  1.00 50.75           C  
ATOM   1053  CE1 PHE E 464      -3.955  59.721  26.687  1.00 48.03           C  
ATOM   1054  CZ  PHE E 464      -3.971  60.285  27.944  1.00 49.64           C  
ATOM   1055  CD2 PHE E 464      -6.030  61.386  27.444  1.00 51.01           C  
ATOM   1056  CE2 PHE E 464      -4.999  61.115  28.323  1.00 49.45           C  
ATOM   1057  C   PHE E 464      -7.790  61.822  22.872  1.00 56.76           C  
ATOM   1058  O   PHE E 464      -8.806  61.076  23.009  1.00 64.13           O  
ATOM   1059  N   GLU E 465      -7.684  62.805  21.966  1.00 61.80           N  
ATOM   1060  CA  GLU E 465      -8.670  62.951  20.864  1.00 62.88           C  
ATOM   1061  CB  GLU E 465      -8.845  64.391  20.371  1.00 66.66           C  
ATOM   1062  CG  GLU E 465     -10.058  64.580  19.458  1.00 67.09           C  
ATOM   1063  CD  GLU E 465     -10.596  66.002  19.299  1.00 68.07           C  
ATOM   1064  OE1 GLU E 465      -9.844  66.971  19.548  1.00 68.14           O  
ATOM   1065  OE2 GLU E 465     -11.782  66.142  18.932  1.00 70.70           O  
ATOM   1066  C   GLU E 465      -8.223  61.998  19.737  1.00 58.73           C  
ATOM   1067  O   GLU E 465      -6.995  61.687  19.655  1.00 50.17           O  
ATOM   1068  N   ARG E 466      -9.191  61.522  18.965  1.00 58.72           N  
ATOM   1069  CA  ARG E 466      -9.018  60.530  17.873  1.00 69.73           C  
ATOM   1070  CB  ARG E 466      -9.323  59.138  18.405  1.00 70.99           C  
ATOM   1071  CG  ARG E 466      -9.126  58.010  17.405  1.00 70.43           C  
ATOM   1072  CD  ARG E 466      -9.518  56.800  18.199  1.00 72.61           C  
ATOM   1073  NE  ARG E 466      -9.471  55.576  17.460  1.00 78.27           N  
ATOM   1074  CZ  ARG E 466      -9.948  54.436  17.933  1.00 99.76           C  
ATOM   1075  NH1 ARG E 466     -10.507  54.397  19.134  1.00 98.65           N  
ATOM   1076  NH2 ARG E 466      -9.871  53.335  17.205  1.00120.76           N  
ATOM   1077  C   ARG E 466      -9.977  60.894  16.734  1.00 81.90           C  
ATOM   1078  O   ARG E 466     -11.203  60.805  16.925  1.00 92.91           O  
ATOM   1079  N   ASP E 467      -9.430  61.337  15.613  1.00 84.24           N  
ATOM   1080  CA  ASP E 467     -10.151  61.697  14.368  1.00 75.42           C  
ATOM   1081  CB  ASP E 467      -9.677  63.087  13.953  1.00 77.61           C  
ATOM   1082  CG  ASP E 467     -10.451  63.740  12.833  1.00 78.16           C  
ATOM   1083  OD1 ASP E 467     -11.237  63.029  12.163  1.00 81.95           O  
ATOM   1084  OD2 ASP E 467     -10.246  64.961  12.647  1.00 76.22           O  
ATOM   1085  C   ASP E 467      -9.835  60.617  13.334  1.00 71.16           C  
ATOM   1086  O   ASP E 467      -8.644  60.501  12.979  1.00 80.89           O  
ATOM   1087  N   ILE E 468     -10.855  59.926  12.809  1.00 71.96           N  
ATOM   1088  CA  ILE E 468     -10.729  58.963  11.663  1.00 71.60           C  
ATOM   1089  CB  ILE E 468     -11.189  57.535  12.051  1.00 76.61           C  
ATOM   1090  CG1 ILE E 468     -12.495  57.509  12.856  1.00 80.61           C  
ATOM   1091  CG2 ILE E 468     -10.085  56.802  12.793  1.00 79.90           C  
ATOM   1092  CD1 ILE E 468     -12.929  56.109  13.271  1.00 77.64           C  
ATOM   1093  C   ILE E 468     -11.474  59.488  10.414  1.00 65.45           C  
ATOM   1094  O   ILE E 468     -11.609  58.709   9.451  1.00 59.01           O  
ATOM   1095  N   SER E 469     -11.924  60.749  10.419  1.00 60.79           N  
ATOM   1096  CA  SER E 469     -12.546  61.437   9.260  1.00 69.85           C  
ATOM   1097  CB  SER E 469     -12.976  62.838   9.634  1.00 69.37           C  
ATOM   1098  OG  SER E 469     -11.931  63.766   9.420  1.00 65.69           O  
ATOM   1099  C   SER E 469     -11.598  61.441   8.055  1.00 74.14           C  
ATOM   1100  O   SER E 469     -10.375  61.615   8.246  1.00 77.02           O  
ATOM   1101  N   THR E 470     -12.160  61.264   6.856  1.00 76.58           N  
ATOM   1102  CA  THR E 470     -11.399  61.312   5.584  1.00 76.52           C  
ATOM   1103  CB  THR E 470     -11.610  60.056   4.741  1.00 68.26           C  
ATOM   1104  OG1 THR E 470     -13.021  59.912   4.634  1.00 66.92           O  
ATOM   1105  CG2 THR E 470     -11.019  58.815   5.363  1.00 63.45           C  
ATOM   1106  C   THR E 470     -11.919  62.516   4.804  1.00 83.07           C  
ATOM   1107  O   THR E 470     -11.914  62.488   3.583  1.00 85.83           O  
ATOM   1108  N   GLU E 471     -12.325  63.549   5.529  1.00 92.35           N  
ATOM   1109  CA  GLU E 471     -12.861  64.796   4.940  1.00107.02           C  
ATOM   1110  CB  GLU E 471     -13.292  65.691   6.095  1.00112.40           C  
ATOM   1111  CG  GLU E 471     -14.226  66.807   5.710  1.00119.90           C  
ATOM   1112  CD  GLU E 471     -15.020  67.281   6.911  1.00120.16           C  
ATOM   1113  OE1 GLU E 471     -16.041  66.643   7.214  1.00119.32           O  
ATOM   1114  OE2 GLU E 471     -14.604  68.267   7.554  1.00116.48           O  
ATOM   1115  C   GLU E 471     -11.762  65.486   4.129  1.00119.63           C  
ATOM   1116  O   GLU E 471     -10.596  65.427   4.531  1.00144.71           O  
ATOM   1117  N   ILE E 472     -12.126  66.133   3.027  1.00122.89           N  
ATOM   1118  CA  ILE E 472     -11.102  66.829   2.199  1.00121.02           C  
ATOM   1119  CB  ILE E 472     -11.642  67.050   0.782  1.00122.25           C  
ATOM   1120  CG1 ILE E 472     -11.492  65.772  -0.040  1.00111.02           C  
ATOM   1121  CG2 ILE E 472     -10.965  68.238   0.130  1.00131.59           C  
ATOM   1122  CD1 ILE E 472     -11.278  64.546   0.805  1.00 96.70           C  
ATOM   1123  C   ILE E 472     -10.692  68.136   2.883  1.00115.01           C  
ATOM   1124  O   ILE E 472     -11.576  68.897   3.297  1.00 95.63           O  
ATOM   1125  N   TYR E 473      -9.387  68.373   3.007  1.00122.76           N  
ATOM   1126  CA  TYR E 473      -8.889  69.599   3.678  1.00137.71           C  
ATOM   1127  CB  TYR E 473      -7.421  69.414   4.078  1.00137.97           C  
ATOM   1128  CG  TYR E 473      -6.846  70.548   4.887  1.00141.71           C  
ATOM   1129  CD1 TYR E 473      -7.580  71.143   5.894  1.00144.11           C  
ATOM   1130  CE1 TYR E 473      -7.081  72.204   6.625  1.00137.64           C  
ATOM   1131  CZ  TYR E 473      -5.815  72.681   6.366  1.00120.08           C  
ATOM   1132  OH  TYR E 473      -5.324  73.716   7.102  1.00 96.10           O  
ATOM   1133  CE2 TYR E 473      -5.063  72.097   5.367  1.00123.08           C  
ATOM   1134  CD2 TYR E 473      -5.582  71.042   4.637  1.00132.32           C  
ATOM   1135  C   TYR E 473      -9.123  70.790   2.747  1.00141.06           C  
ATOM   1136  O   TYR E 473      -9.094  70.581   1.541  1.00143.14           O  
ATOM   1137  N   GLN E 474      -9.314  71.995   3.289  1.00137.25           N  
ATOM   1138  CA  GLN E 474      -9.543  73.189   2.435  1.00141.35           C  
ATOM   1139  CB  GLN E 474     -10.956  73.742   2.631  1.00137.02           C  
ATOM   1140  CG  GLN E 474     -11.263  74.976   1.792  1.00133.98           C  
ATOM   1141  CD  GLN E 474     -11.976  76.048   2.584  1.00135.91           C  
ATOM   1142  OE1 GLN E 474     -13.128  75.901   2.979  1.00132.13           O  
ATOM   1143  NE2 GLN E 474     -11.288  77.148   2.831  1.00136.60           N  
ATOM   1144  C   GLN E 474      -8.480  74.229   2.786  1.00145.15           C  
ATOM   1145  O   GLN E 474      -8.793  75.181   3.518  1.00127.82           O  
ATOM   1146  N   ALA E 475      -7.269  74.024   2.260  1.00149.64           N  
ATOM   1147  CA  ALA E 475      -6.104  74.900   2.520  1.00134.89           C  
ATOM   1148  CB  ALA E 475      -4.884  74.308   1.861  1.00122.22           C  
ATOM   1149  C   ALA E 475      -6.369  76.304   1.985  1.00127.65           C  
ATOM   1150  O   ALA E 475      -6.033  77.274   2.683  1.00108.76           O  
ATOM   1151  N   GLY E 476      -6.945  76.380   0.785  1.00133.26           N  
ATOM   1152  CA  GLY E 476      -7.234  77.662   0.118  1.00133.02           C  
ATOM   1153  C   GLY E 476      -8.481  78.326   0.663  1.00143.54           C  
ATOM   1154  O   GLY E 476      -9.229  77.653   1.384  1.00161.40           O  
ATOM   1155  N   SER E 477      -8.646  79.624   0.385  1.00144.30           N  
ATOM   1156  CA  SER E 477      -9.860  80.395   0.763  1.00139.93           C  
ATOM   1157  CB  SER E 477      -9.687  81.862   0.496  1.00131.09           C  
ATOM   1158  OG  SER E 477     -10.270  82.630   1.537  1.00134.95           O  
ATOM   1159  C   SER E 477     -11.056  79.824  -0.004  1.00150.22           C  
ATOM   1160  O   SER E 477     -12.161  79.788   0.562  1.00158.88           O  
ATOM   1161  N   THR E 478     -10.838  79.443  -1.266  1.00154.21           N  
ATOM   1162  CA  THR E 478     -11.897  78.816  -2.093  1.00150.49           C  
ATOM   1163  CB  THR E 478     -11.314  78.415  -3.453  1.00138.72           C  
ATOM   1164  OG1 THR E 478     -12.076  77.357  -4.037  1.00135.89           O  
ATOM   1165  CG2 THR E 478      -9.870  77.978  -3.346  1.00121.24           C  
ATOM   1166  C   THR E 478     -12.287  77.499  -1.429  1.00150.47           C  
ATOM   1167  O   THR E 478     -11.378  76.729  -1.095  1.00128.76           O  
ATOM   1168  N   PRO E 479     -13.586  77.191  -1.256  1.00154.76           N  
ATOM   1169  CA  PRO E 479     -14.005  75.934  -0.660  1.00151.77           C  
ATOM   1170  CB  PRO E 479     -15.231  76.354   0.165  1.00143.81           C  
ATOM   1171  CG  PRO E 479     -15.499  77.806  -0.212  1.00143.01           C  
ATOM   1172  CD  PRO E 479     -14.717  78.066  -1.481  1.00144.35           C  
ATOM   1173  C   PRO E 479     -14.493  74.965  -1.738  1.00142.70           C  
ATOM   1174  O   PRO E 479     -15.604  75.112  -2.168  1.00150.93           O  
ATOM   1175  N   CYS E 480     -13.669  73.981  -2.094  1.00142.78           N  
ATOM   1176  CA  CYS E 480     -14.067  72.975  -3.108  1.00139.48           C  
ATOM   1177  CB  CYS E 480     -12.848  72.324  -3.733  1.00149.41           C  
ATOM   1178  SG  CYS E 480     -12.217  70.995  -2.681  1.00179.57           S  
ATOM   1179  C   CYS E 480     -14.796  71.862  -2.366  1.00129.76           C  
ATOM   1180  O   CYS E 480     -14.245  71.361  -1.381  1.00127.05           O  
ATOM   1181  N   ASN E 481     -15.968  71.469  -2.849  1.00127.41           N  
ATOM   1182  CA  ASN E 481     -16.746  70.438  -2.125  1.00130.77           C  
ATOM   1183  CB  ASN E 481     -18.247  70.712  -2.229  1.00121.28           C  
ATOM   1184  CG  ASN E 481     -18.562  72.047  -2.869  1.00113.36           C  
ATOM   1185  OD1 ASN E 481     -19.204  72.900  -2.260  1.00109.00           O  
ATOM   1186  ND2 ASN E 481     -18.118  72.236  -4.099  1.00100.84           N  
ATOM   1187  C   ASN E 481     -16.375  69.058  -2.663  1.00128.05           C  
ATOM   1188  O   ASN E 481     -16.569  68.818  -3.856  1.00140.66           O  
ATOM   1189  N   GLY E 482     -15.753  68.234  -1.819  1.00117.44           N  
ATOM   1190  CA  GLY E 482     -15.395  66.843  -2.147  1.00107.37           C  
ATOM   1191  C   GLY E 482     -14.576  66.713  -3.414  1.00110.87           C  
ATOM   1192  O   GLY E 482     -14.770  65.723  -4.125  1.00102.51           O  
ATOM   1193  N   VAL E 483     -13.664  67.643  -3.684  1.00125.21           N  
ATOM   1194  CA  VAL E 483     -12.868  67.539  -4.937  1.00138.66           C  
ATOM   1195  CB  VAL E 483     -13.350  68.578  -5.962  1.00140.22           C  
ATOM   1196  CG1 VAL E 483     -12.394  68.694  -7.134  1.00138.92           C  
ATOM   1197  CG2 VAL E 483     -14.750  68.256  -6.448  1.00129.42           C  
ATOM   1198  C   VAL E 483     -11.399  67.739  -4.584  1.00143.36           C  
ATOM   1199  O   VAL E 483     -11.108  68.713  -3.895  1.00133.10           O  
ATOM   1200  N   GLU E 484     -10.514  66.865  -5.058  1.00138.23           N  
ATOM   1201  CA  GLU E 484      -9.085  67.066  -4.723  1.00138.33           C  
ATOM   1202  CB  GLU E 484      -8.504  65.824  -4.054  1.00135.11           C  
ATOM   1203  CG  GLU E 484      -7.086  66.038  -3.573  1.00139.67           C  
ATOM   1204  CD  GLU E 484      -6.519  64.888  -2.766  1.00140.83           C  
ATOM   1205  OE1 GLU E 484      -5.657  65.147  -1.898  1.00140.47           O  
ATOM   1206  OE2 GLU E 484      -6.937  63.737  -3.017  1.00133.49           O  
ATOM   1207  C   GLU E 484      -8.294  67.404  -5.985  1.00136.89           C  
ATOM   1208  O   GLU E 484      -8.293  66.593  -6.925  1.00125.15           O  
ATOM   1209  N   GLY E 485      -7.630  68.560  -5.971  1.00140.11           N  
ATOM   1210  CA  GLY E 485      -6.785  69.005  -7.093  1.00135.91           C  
ATOM   1211  C   GLY E 485      -5.780  70.037  -6.625  1.00137.42           C  
ATOM   1212  O   GLY E 485      -4.626  69.662  -6.369  1.00136.52           O  
ATOM   1213  N   PHE E 486      -6.215  71.293  -6.523  1.00143.99           N  
ATOM   1214  CA  PHE E 486      -5.327  72.384  -6.053  1.00154.65           C  
ATOM   1215  CB  PHE E 486      -5.012  73.350  -7.195  1.00153.82           C  
ATOM   1216  CG  PHE E 486      -4.235  74.568  -6.772  1.00167.50           C  
ATOM   1217  CD1 PHE E 486      -3.222  74.475  -5.835  1.00162.37           C  
ATOM   1218  CE1 PHE E 486      -2.514  75.600  -5.443  1.00158.83           C  
ATOM   1219  CZ  PHE E 486      -2.803  76.826  -5.992  1.00160.84           C  
ATOM   1220  CD2 PHE E 486      -4.512  75.808  -7.317  1.00173.35           C  
ATOM   1221  CE2 PHE E 486      -3.802  76.932  -6.927  1.00165.47           C  
ATOM   1222  C   PHE E 486      -6.014  73.136  -4.915  1.00170.35           C  
ATOM   1223  O   PHE E 486      -7.158  73.585  -5.115  1.00181.27           O  
ATOM   1224  N   ASN E 487      -5.342  73.182  -3.756  1.00173.46           N  
ATOM   1225  CA  ASN E 487      -5.729  73.875  -2.492  1.00168.84           C  
ATOM   1226  CB  ASN E 487      -6.071  75.353  -2.673  1.00159.42           C  
ATOM   1227  CG  ASN E 487      -4.881  76.222  -2.359  1.00158.49           C  
ATOM   1228  OD1 ASN E 487      -5.011  77.429  -2.198  1.00155.51           O  
ATOM   1229  ND2 ASN E 487      -3.717  75.605  -2.266  1.00165.84           N  
ATOM   1230  C   ASN E 487      -6.741  73.064  -1.676  1.00165.99           C  
ATOM   1231  O   ASN E 487      -7.191  73.563  -0.626  1.00149.87           O  
ATOM   1232  N   CYS E 488      -7.080  71.869  -2.154  1.00166.71           N  
ATOM   1233  CA  CYS E 488      -7.998  70.951  -1.450  1.00161.93           C  
ATOM   1234  CB  CYS E 488      -9.262  70.775  -2.273  1.00172.24           C  
ATOM   1235  SG  CYS E 488     -10.622  71.856  -1.772  1.00194.82           S  
ATOM   1236  C   CYS E 488      -7.269  69.616  -1.378  1.00149.59           C  
ATOM   1237  O   CYS E 488      -7.028  69.049  -2.446  1.00150.74           O  
ATOM   1238  N   TYR E 489      -6.977  69.111  -0.180  1.00138.30           N  
ATOM   1239  CA  TYR E 489      -6.194  67.852  -0.135  1.00133.52           C  
ATOM   1240  CB  TYR E 489      -4.733  68.098   0.253  1.00146.66           C  
ATOM   1241  CG  TYR E 489      -4.083  69.369  -0.234  1.00151.46           C  
ATOM   1242  CD1 TYR E 489      -3.054  69.334  -1.159  1.00137.14           C  
ATOM   1243  CE1 TYR E 489      -2.440  70.495  -1.596  1.00135.00           C  
ATOM   1244  CZ  TYR E 489      -2.841  71.719  -1.093  1.00141.73           C  
ATOM   1245  OH  TYR E 489      -2.240  72.868  -1.517  1.00135.59           O  
ATOM   1246  CE2 TYR E 489      -3.857  71.775  -0.160  1.00143.28           C  
ATOM   1247  CD2 TYR E 489      -4.461  70.604   0.263  1.00155.08           C  
ATOM   1248  C   TYR E 489      -6.799  66.809   0.808  1.00113.85           C  
ATOM   1249  O   TYR E 489      -7.502  67.152   1.769  1.00 72.51           O  
ATOM   1250  N   PHE E 490      -6.460  65.555   0.498  1.00109.06           N  
ATOM   1251  CA  PHE E 490      -6.829  64.333   1.248  1.00116.74           C  
ATOM   1252  CB  PHE E 490      -6.194  63.131   0.551  1.00107.98           C  
ATOM   1253  CG  PHE E 490      -6.633  61.779   1.043  1.00105.42           C  
ATOM   1254  CD1 PHE E 490      -7.898  61.584   1.560  1.00102.02           C  
ATOM   1255  CE1 PHE E 490      -8.294  60.334   1.998  1.00 93.55           C  
ATOM   1256  CZ  PHE E 490      -7.435  59.268   1.927  1.00 89.94           C  
ATOM   1257  CD2 PHE E 490      -5.780  60.693   0.968  1.00 99.70           C  
ATOM   1258  CE2 PHE E 490      -6.179  59.444   1.411  1.00 93.64           C  
ATOM   1259  C   PHE E 490      -6.204  64.463   2.633  1.00127.83           C  
ATOM   1260  O   PHE E 490      -5.051  64.899   2.722  1.00144.00           O  
ATOM   1261  N   PRO E 491      -6.903  64.073   3.715  1.00126.47           N  
ATOM   1262  CA  PRO E 491      -6.393  64.243   5.070  1.00121.11           C  
ATOM   1263  CB  PRO E 491      -7.549  63.745   5.933  1.00115.04           C  
ATOM   1264  CG  PRO E 491      -8.233  62.744   5.054  1.00116.23           C  
ATOM   1265  CD  PRO E 491      -8.175  63.372   3.682  1.00120.47           C  
ATOM   1266  C   PRO E 491      -5.140  63.437   5.423  1.00119.37           C  
ATOM   1267  O   PRO E 491      -4.316  63.948   6.130  1.00135.62           O  
ATOM   1268  N   LEU E 492      -5.041  62.208   4.928  1.00107.27           N  
ATOM   1269  CA  LEU E 492      -3.926  61.340   5.358  1.00108.84           C  
ATOM   1270  CB  LEU E 492      -4.518  60.026   5.865  1.00104.65           C  
ATOM   1271  CG  LEU E 492      -5.884  60.143   6.526  1.00102.53           C  
ATOM   1272  CD1 LEU E 492      -6.394  58.779   6.926  1.00 98.52           C  
ATOM   1273  CD2 LEU E 492      -5.816  61.044   7.740  1.00 99.17           C  
ATOM   1274  C   LEU E 492      -2.928  61.035   4.248  1.00114.07           C  
ATOM   1275  O   LEU E 492      -3.336  60.816   3.106  1.00108.19           O  
ATOM   1276  N   GLN E 493      -1.657  61.037   4.644  1.00123.15           N  
ATOM   1277  CA  GLN E 493      -0.487  60.588   3.853  1.00108.31           C  
ATOM   1278  CB  GLN E 493       0.633  61.626   3.951  1.00112.23           C  
ATOM   1279  CG  GLN E 493       0.461  62.816   3.019  1.00110.54           C  
ATOM   1280  CD  GLN E 493       0.769  62.461   1.585  1.00107.01           C  
ATOM   1281  OE1 GLN E 493       1.424  61.459   1.309  1.00100.96           O  
ATOM   1282  NE2 GLN E 493       0.309  63.291   0.661  1.00 96.02           N  
ATOM   1283  C   GLN E 493      -0.022  59.256   4.423  1.00 98.75           C  
ATOM   1284  O   GLN E 493      -0.325  58.978   5.583  1.00101.05           O  
ATOM   1285  N   SER E 494       0.676  58.470   3.619  1.00 93.85           N  
ATOM   1286  CA  SER E 494       1.156  57.123   3.992  1.00 99.03           C  
ATOM   1287  CB  SER E 494       0.903  56.171   2.849  1.00 91.36           C  
ATOM   1288  OG  SER E 494       1.138  54.828   3.238  1.00 92.63           O  
ATOM   1289  C   SER E 494       2.637  57.181   4.373  1.00108.82           C  
ATOM   1290  O   SER E 494       3.358  57.957   3.734  1.00105.07           O  
ATOM   1291  N   TYR E 495       3.052  56.444   5.409  1.00118.69           N  
ATOM   1292  CA  TYR E 495       4.495  56.199   5.692  1.00116.87           C  
ATOM   1293  CB  TYR E 495       4.695  55.563   7.072  1.00112.48           C  
ATOM   1294  CG  TYR E 495       4.559  56.507   8.240  1.00109.79           C  
ATOM   1295  CD1 TYR E 495       5.189  57.743   8.230  1.00111.84           C  
ATOM   1296  CE1 TYR E 495       5.081  58.619   9.295  1.00101.58           C  
ATOM   1297  CZ  TYR E 495       4.345  58.254  10.405  1.00 90.52           C  
ATOM   1298  OH  TYR E 495       4.262  59.132  11.440  1.00 86.32           O  
ATOM   1299  CE2 TYR E 495       3.712  57.024  10.443  1.00 87.93           C  
ATOM   1300  CD2 TYR E 495       3.824  56.161   9.366  1.00 96.22           C  
ATOM   1301  C   TYR E 495       5.020  55.232   4.631  1.00125.16           C  
ATOM   1302  O   TYR E 495       4.351  54.202   4.401  1.00123.25           O  
ATOM   1303  N   GLY E 496       6.152  55.568   4.011  1.00125.05           N  
ATOM   1304  CA  GLY E 496       6.844  54.709   3.029  1.00120.30           C  
ATOM   1305  C   GLY E 496       7.931  53.892   3.678  1.00117.10           C  
ATOM   1306  O   GLY E 496       9.097  54.147   3.360  1.00123.63           O  
ATOM   1307  N   PHE E 497       7.570  52.941   4.542  1.00120.68           N  
ATOM   1308  CA  PHE E 497       8.521  52.163   5.383  1.00126.67           C  
ATOM   1309  CB  PHE E 497       7.816  51.460   6.551  1.00136.56           C  
ATOM   1310  CG  PHE E 497       7.292  52.366   7.639  1.00138.97           C  
ATOM   1311  CD1 PHE E 497       8.055  53.420   8.123  1.00140.30           C  
ATOM   1312  CE1 PHE E 497       7.568  54.250   9.120  1.00137.18           C  
ATOM   1313  CZ  PHE E 497       6.321  54.029   9.655  1.00134.88           C  
ATOM   1314  CD2 PHE E 497       6.040  52.151   8.198  1.00135.84           C  
ATOM   1315  CE2 PHE E 497       5.555  52.983   9.194  1.00134.56           C  
ATOM   1316  C   PHE E 497       9.288  51.130   4.542  1.00124.52           C  
ATOM   1317  O   PHE E 497       8.792  50.007   4.376  1.00110.90           O  
ATOM   1318  N   GLN E 498      10.464  51.538   4.041  1.00128.17           N  
ATOM   1319  CA  GLN E 498      11.422  50.668   3.298  1.00129.94           C  
ATOM   1320  CB  GLN E 498      12.010  51.411   2.090  1.00131.44           C  
ATOM   1321  CG  GLN E 498      11.002  52.302   1.366  1.00129.57           C  
ATOM   1322  CD  GLN E 498      11.433  52.739  -0.015  1.00124.26           C  
ATOM   1323  OE1 GLN E 498      11.498  51.943  -0.949  1.00131.61           O  
ATOM   1324  NE2 GLN E 498      11.693  54.028  -0.167  1.00101.25           N  
ATOM   1325  C   GLN E 498      12.516  50.207   4.261  1.00130.30           C  
ATOM   1326  O   GLN E 498      12.939  50.983   5.129  1.00119.45           O  
ATOM   1327  N   PRO E 499      12.984  48.934   4.157  1.00131.73           N  
ATOM   1328  CA  PRO E 499      13.991  48.388   5.062  1.00129.34           C  
ATOM   1329  CB  PRO E 499      14.229  46.939   4.577  1.00115.68           C  
ATOM   1330  CG  PRO E 499      13.000  46.594   3.773  1.00112.49           C  
ATOM   1331  CD  PRO E 499      12.533  47.916   3.189  1.00121.54           C  
ATOM   1332  C   PRO E 499      15.318  49.153   5.026  1.00122.43           C  
ATOM   1333  O   PRO E 499      16.010  49.162   6.020  1.00105.94           O  
ATOM   1334  N   THR E 500      15.642  49.756   3.879  1.00124.52           N  
ATOM   1335  CA  THR E 500      16.908  50.473   3.599  1.00120.29           C  
ATOM   1336  CB  THR E 500      17.230  50.346   2.103  1.00120.29           C  
ATOM   1337  OG1 THR E 500      16.260  51.103   1.374  1.00118.04           O  
ATOM   1338  CG2 THR E 500      17.232  48.906   1.625  1.00114.02           C  
ATOM   1339  C   THR E 500      16.824  51.941   4.034  1.00115.90           C  
ATOM   1340  O   THR E 500      17.854  52.624   3.895  1.00101.83           O  
ATOM   1341  N   ASN E 501      15.665  52.416   4.512  1.00114.96           N  
ATOM   1342  CA  ASN E 501      15.507  53.791   5.068  1.00112.88           C  
ATOM   1343  CB  ASN E 501      14.073  54.113   5.468  1.00116.18           C  
ATOM   1344  CG  ASN E 501      13.188  54.306   4.264  1.00114.61           C  
ATOM   1345  OD1 ASN E 501      12.116  53.709   4.185  1.00127.87           O  
ATOM   1346  ND2 ASN E 501      13.648  55.120   3.325  1.00102.82           N  
ATOM   1347  C   ASN E 501      16.402  53.939   6.299  1.00113.28           C  
ATOM   1348  O   ASN E 501      16.624  52.933   6.987  1.00114.23           O  
ATOM   1349  N   GLY E 502      16.903  55.147   6.564  1.00105.88           N  
ATOM   1350  CA  GLY E 502      17.667  55.490   7.786  1.00105.46           C  
ATOM   1351  C   GLY E 502      16.824  55.324   9.042  1.00111.38           C  
ATOM   1352  O   GLY E 502      15.588  55.584   8.971  1.00136.00           O  
ATOM   1353  N   VAL E 503      17.437  54.884  10.160  1.00112.52           N  
ATOM   1354  CA  VAL E 503      16.776  54.891  11.505  1.00108.66           C  
ATOM   1355  CB  VAL E 503      17.761  54.562  12.650  1.00106.23           C  
ATOM   1356  CG1 VAL E 503      17.176  54.855  14.024  1.00105.72           C  
ATOM   1357  CG2 VAL E 503      18.234  53.118  12.593  1.00105.39           C  
ATOM   1358  C   VAL E 503      16.130  56.270  11.656  1.00105.36           C  
ATOM   1359  O   VAL E 503      16.774  57.268  11.221  1.00 95.26           O  
ATOM   1360  N   GLY E 504      14.865  56.319  12.103  1.00105.11           N  
ATOM   1361  CA  GLY E 504      14.124  57.582  12.259  1.00105.11           C  
ATOM   1362  C   GLY E 504      13.153  57.809  11.117  1.00108.96           C  
ATOM   1363  O   GLY E 504      12.185  58.548  11.301  1.00108.83           O  
ATOM   1364  N   TYR E 505      13.424  57.210   9.957  1.00111.38           N  
ATOM   1365  CA  TYR E 505      12.406  56.989   8.906  1.00104.56           C  
ATOM   1366  CB  TYR E 505      12.925  57.376   7.518  1.00109.43           C  
ATOM   1367  CG  TYR E 505      12.876  58.849   7.181  1.00115.59           C  
ATOM   1368  CD1 TYR E 505      13.972  59.672   7.419  1.00115.41           C  
ATOM   1369  CE1 TYR E 505      13.956  61.020   7.092  1.00112.30           C  
ATOM   1370  CZ  TYR E 505      12.829  61.568   6.504  1.00111.52           C  
ATOM   1371  OH  TYR E 505      12.831  62.894   6.185  1.00 94.68           O  
ATOM   1372  CE2 TYR E 505      11.726  60.765   6.248  1.00113.65           C  
ATOM   1373  CD2 TYR E 505      11.757  59.417   6.582  1.00111.78           C  
ATOM   1374  C   TYR E 505      11.926  55.539   8.976  1.00100.70           C  
ATOM   1375  O   TYR E 505      11.018  55.181   8.233  1.00109.83           O  
ATOM   1376  N   GLN E 506      12.499  54.749   9.886  1.00 94.72           N  
ATOM   1377  CA  GLN E 506      12.078  53.338  10.104  1.00 99.32           C  
ATOM   1378  CB  GLN E 506      13.261  52.527  10.624  1.00104.95           C  
ATOM   1379  CG  GLN E 506      14.505  52.697   9.772  1.00102.28           C  
ATOM   1380  CD  GLN E 506      15.588  51.704  10.104  1.00101.11           C  
ATOM   1381  OE1 GLN E 506      15.390  50.768  10.878  1.00101.52           O  
ATOM   1382  NE2 GLN E 506      16.751  51.913   9.512  1.00 95.65           N  
ATOM   1383  C   GLN E 506      10.907  53.318  11.073  1.00 99.28           C  
ATOM   1384  O   GLN E 506      10.771  54.221  11.893  1.00 90.28           O  
ATOM   1385  N   PRO E 507      10.047  52.281  11.003  1.00105.25           N  
ATOM   1386  CA  PRO E 507       8.890  52.182  11.884  1.00108.08           C  
ATOM   1387  CB  PRO E 507       8.061  51.073  11.219  1.00110.49           C  
ATOM   1388  CG  PRO E 507       9.109  50.171  10.612  1.00108.27           C  
ATOM   1389  CD  PRO E 507      10.154  51.134  10.087  1.00107.82           C  
ATOM   1390  C   PRO E 507       9.245  51.764  13.318  1.00102.47           C  
ATOM   1391  O   PRO E 507      10.110  50.942  13.482  1.00 98.69           O  
ATOM   1392  N   TYR E 508       8.591  52.388  14.293  1.00 93.83           N  
ATOM   1393  CA  TYR E 508       8.662  52.057  15.735  1.00 88.30           C  
ATOM   1394  CB  TYR E 508       9.367  53.175  16.509  1.00 96.15           C  
ATOM   1395  CG  TYR E 508      10.870  53.258  16.387  1.00100.32           C  
ATOM   1396  CD1 TYR E 508      11.480  53.687  15.218  1.00102.60           C  
ATOM   1397  CE1 TYR E 508      12.861  53.791  15.122  1.00107.32           C  
ATOM   1398  CZ  TYR E 508      13.657  53.493  16.217  1.00104.54           C  
ATOM   1399  OH  TYR E 508      15.018  53.587  16.157  1.00 98.49           O  
ATOM   1400  CE2 TYR E 508      13.064  53.086  17.397  1.00104.43           C  
ATOM   1401  CD2 TYR E 508      11.685  52.978  17.474  1.00102.14           C  
ATOM   1402  C   TYR E 508       7.238  51.877  16.236  1.00 73.75           C  
ATOM   1403  O   TYR E 508       6.373  52.767  16.054  1.00 72.08           O  
ATOM   1404  N   ARG E 509       7.014  50.747  16.890  1.00 65.15           N  
ATOM   1405  CA  ARG E 509       5.748  50.453  17.614  1.00 66.61           C  
ATOM   1406  CB  ARG E 509       5.613  48.943  17.833  1.00 69.62           C  
ATOM   1407  CG  ARG E 509       5.443  48.166  16.540  1.00 74.29           C  
ATOM   1408  CD  ARG E 509       5.009  46.727  16.716  1.00 75.01           C  
ATOM   1409  NE  ARG E 509       4.667  46.232  15.394  1.00 81.56           N  
ATOM   1410  CZ  ARG E 509       4.047  45.090  15.141  1.00 82.02           C  
ATOM   1411  NH1 ARG E 509       3.695  44.282  16.129  1.00 77.34           N  
ATOM   1412  NH2 ARG E 509       3.784  44.765  13.887  1.00 84.26           N  
ATOM   1413  C   ARG E 509       5.757  51.116  18.982  1.00 62.46           C  
ATOM   1414  O   ARG E 509       6.718  50.825  19.745  1.00 65.01           O  
ATOM   1415  N   VAL E 510       4.730  51.901  19.294  1.00 58.23           N  
ATOM   1416  CA  VAL E 510       4.613  52.638  20.576  1.00 53.66           C  
ATOM   1417  CB  VAL E 510       4.404  54.118  20.239  1.00 52.77           C  
ATOM   1418  CG1 VAL E 510       4.404  54.986  21.486  1.00 53.22           C  
ATOM   1419  CG2 VAL E 510       5.421  54.580  19.207  1.00 51.48           C  
ATOM   1420  C   VAL E 510       3.413  52.112  21.372  1.00 52.22           C  
ATOM   1421  O   VAL E 510       2.434  51.707  20.743  1.00 56.31           O  
ATOM   1422  N   VAL E 511       3.583  51.966  22.665  1.00 47.71           N  
ATOM   1423  CA  VAL E 511       2.447  51.697  23.595  1.00 46.66           C  
ATOM   1424  CB  VAL E 511       2.539  50.302  24.214  1.00 45.89           C  
ATOM   1425  CG1 VAL E 511       1.554  50.185  25.367  1.00 48.84           C  
ATOM   1426  CG2 VAL E 511       2.341  49.213  23.172  1.00 43.86           C  
ATOM   1427  C   VAL E 511       2.490  52.739  24.707  1.00 49.11           C  
ATOM   1428  O   VAL E 511       3.560  52.891  25.321  1.00 63.92           O  
ATOM   1429  N   VAL E 512       1.377  53.433  24.917  1.00 46.44           N  
ATOM   1430  CA  VAL E 512       1.238  54.439  26.000  1.00 42.87           C  
ATOM   1431  CB  VAL E 512       0.761  55.778  25.441  1.00 40.30           C  
ATOM   1432  CG1 VAL E 512       0.761  56.844  26.520  1.00 41.91           C  
ATOM   1433  CG2 VAL E 512       1.622  56.186  24.261  1.00 40.97           C  
ATOM   1434  C   VAL E 512       0.301  53.891  27.076  1.00 47.57           C  
ATOM   1435  O   VAL E 512      -0.934  53.844  26.843  1.00 53.42           O  
ATOM   1436  N   LEU E 513       0.885  53.495  28.213  1.00 47.85           N  
ATOM   1437  CA  LEU E 513       0.168  53.219  29.485  1.00 47.28           C  
ATOM   1438  CB  LEU E 513       1.047  52.356  30.396  1.00 49.99           C  
ATOM   1439  CG  LEU E 513       1.647  51.109  29.739  1.00 54.02           C  
ATOM   1440  CD1 LEU E 513       2.490  50.319  30.730  1.00 56.80           C  
ATOM   1441  CD2 LEU E 513       0.564  50.221  29.154  1.00 55.34           C  
ATOM   1442  C   LEU E 513      -0.194  54.563  30.134  1.00 46.17           C  
ATOM   1443  O   LEU E 513       0.692  55.395  30.270  1.00 51.35           O  
ATOM   1444  N   SER E 514      -1.483  54.775  30.410  1.00 47.84           N  
ATOM   1445  CA  SER E 514      -2.011  55.934  31.176  1.00 49.69           C  
ATOM   1446  CB  SER E 514      -2.817  56.852  30.281  1.00 53.92           C  
ATOM   1447  OG  SER E 514      -3.366  56.150  29.168  1.00 56.41           O  
ATOM   1448  C   SER E 514      -2.840  55.405  32.346  1.00 49.17           C  
ATOM   1449  O   SER E 514      -3.431  54.343  32.175  1.00 50.37           O  
ATOM   1450  N   PHE E 515      -2.848  56.129  33.473  1.00 51.21           N  
ATOM   1451  CA  PHE E 515      -3.359  55.676  34.796  1.00 59.29           C  
ATOM   1452  CB  PHE E 515      -2.206  55.368  35.765  1.00 58.20           C  
ATOM   1453  CG  PHE E 515      -1.178  54.392  35.251  1.00 54.52           C  
ATOM   1454  CD1 PHE E 515      -1.292  53.041  35.513  1.00 53.10           C  
ATOM   1455  CE1 PHE E 515      -0.361  52.141  35.011  1.00 56.08           C  
ATOM   1456  CZ  PHE E 515       0.696  52.575  34.241  1.00 54.07           C  
ATOM   1457  CD2 PHE E 515      -0.107  54.820  34.478  1.00 57.06           C  
ATOM   1458  CE2 PHE E 515       0.818  53.915  33.969  1.00 56.51           C  
ATOM   1459  C   PHE E 515      -4.226  56.778  35.414  1.00 69.04           C  
ATOM   1460  O   PHE E 515      -3.736  57.904  35.554  1.00 68.95           O  
ATOM   1461  N   GLU E 516      -5.472  56.449  35.763  1.00 85.07           N  
ATOM   1462  CA  GLU E 516      -6.411  57.368  36.464  1.00101.86           C  
ATOM   1463  CB  GLU E 516      -7.554  57.815  35.542  1.00108.80           C  
ATOM   1464  CG  GLU E 516      -8.509  56.705  35.121  1.00117.83           C  
ATOM   1465  CD  GLU E 516      -9.660  57.152  34.228  1.00116.15           C  
ATOM   1466  OE1 GLU E 516      -9.574  58.272  33.655  1.00102.30           O  
ATOM   1467  OE2 GLU E 516     -10.643  56.376  34.102  1.00104.41           O  
ATOM   1468  C   GLU E 516      -6.872  56.681  37.757  1.00112.46           C  
ATOM   1469  O   GLU E 516      -6.932  55.422  37.815  1.00111.07           O  
ATOM   1470  N   LEU E 517      -7.183  57.475  38.779  1.00117.16           N  
ATOM   1471  CA  LEU E 517      -7.711  57.002  40.095  1.00112.60           C  
ATOM   1472  CB  LEU E 517      -6.565  56.956  41.115  1.00113.98           C  
ATOM   1473  CG  LEU E 517      -6.771  56.067  42.345  1.00111.64           C  
ATOM   1474  CD1 LEU E 517      -5.444  55.489  42.838  1.00103.01           C  
ATOM   1475  CD2 LEU E 517      -7.473  56.832  43.462  1.00107.92           C  
ATOM   1476  C   LEU E 517      -8.843  57.936  40.521  1.00112.46           C  
ATOM   1477  O   LEU E 517      -8.553  59.013  41.063  1.00 98.26           O  
ATOM   1478  N   LEU E 518     -10.090  57.514  40.293  1.00131.33           N  
ATOM   1479  CA  LEU E 518     -11.331  58.224  40.717  1.00140.28           C  
ATOM   1480  CB  LEU E 518     -12.442  57.921  39.703  1.00125.82           C  
ATOM   1481  CG  LEU E 518     -12.025  58.012  38.235  1.00112.62           C  
ATOM   1482  CD1 LEU E 518     -13.045  57.324  37.344  1.00103.71           C  
ATOM   1483  CD2 LEU E 518     -11.805  59.464  37.821  1.00100.37           C  
ATOM   1484  C   LEU E 518     -11.714  57.756  42.129  1.00154.51           C  
ATOM   1485  O   LEU E 518     -11.052  56.823  42.641  1.00164.86           O  
ATOM   1486  N   HIS E 519     -12.726  58.382  42.745  1.00155.35           N  
ATOM   1487  CA  HIS E 519     -13.427  57.850  43.948  1.00147.93           C  
ATOM   1488  CB  HIS E 519     -14.014  58.983  44.822  1.00146.99           C  
ATOM   1489  CG  HIS E 519     -13.027  59.724  45.676  1.00142.21           C  
ATOM   1490  ND1 HIS E 519     -12.545  59.222  46.878  1.00129.82           N  
ATOM   1491  CE1 HIS E 519     -11.714  60.091  47.421  1.00123.58           C  
ATOM   1492  NE2 HIS E 519     -11.647  61.157  46.617  1.00132.18           N  
ATOM   1493  CD2 HIS E 519     -12.465  60.947  45.536  1.00136.88           C  
ATOM   1494  C   HIS E 519     -14.452  56.817  43.446  1.00137.39           C  
ATOM   1495  O   HIS E 519     -15.663  57.089  43.507  1.00122.95           O  
ATOM   1496  N   ALA E 520     -13.948  55.714  42.882  1.00130.84           N  
ATOM   1497  CA  ALA E 520     -14.670  54.465  42.525  1.00121.11           C  
ATOM   1498  CB  ALA E 520     -14.963  54.466  41.042  1.00108.28           C  
ATOM   1499  C   ALA E 520     -13.802  53.281  42.945  1.00121.88           C  
ATOM   1500  O   ALA E 520     -12.642  53.486  43.316  1.00106.57           O  
ATOM   1501  N   PRO E 521     -14.298  52.015  42.924  1.00122.68           N  
ATOM   1502  CA  PRO E 521     -13.444  50.858  43.194  1.00120.60           C  
ATOM   1503  CB  PRO E 521     -14.382  49.649  42.996  1.00111.63           C  
ATOM   1504  CG  PRO E 521     -15.763  50.208  43.266  1.00109.75           C  
ATOM   1505  CD  PRO E 521     -15.709  51.632  42.744  1.00114.63           C  
ATOM   1506  C   PRO E 521     -12.216  50.779  42.263  1.00116.97           C  
ATOM   1507  O   PRO E 521     -12.335  51.137  41.096  1.00117.58           O  
ATOM   1508  N   ALA E 522     -11.057  50.377  42.804  1.00108.79           N  
ATOM   1509  CA  ALA E 522      -9.802  50.146  42.047  1.00104.89           C  
ATOM   1510  CB  ALA E 522      -8.625  50.636  42.852  1.00103.95           C  
ATOM   1511  C   ALA E 522      -9.698  48.653  41.713  1.00101.52           C  
ATOM   1512  O   ALA E 522      -9.853  47.848  42.631  1.00 97.44           O  
ATOM   1513  N   THR E 523      -9.448  48.297  40.451  1.00109.51           N  
ATOM   1514  CA  THR E 523      -9.601  46.919  39.912  1.00120.86           C  
ATOM   1515  CB  THR E 523     -10.847  46.861  39.009  1.00129.41           C  
ATOM   1516  OG1 THR E 523     -10.761  47.820  37.951  1.00131.79           O  
ATOM   1517  CG2 THR E 523     -12.131  47.130  39.766  1.00124.28           C  
ATOM   1518  C   THR E 523      -8.305  46.452  39.231  1.00122.32           C  
ATOM   1519  O   THR E 523      -8.247  45.235  38.897  1.00113.28           O  
ATOM   1520  N   VAL E 524      -7.334  47.356  39.004  1.00123.36           N  
ATOM   1521  CA  VAL E 524      -6.023  47.030  38.359  1.00128.76           C  
ATOM   1522  CB  VAL E 524      -5.750  47.853  37.080  1.00119.09           C  
ATOM   1523  CG1 VAL E 524      -4.528  47.339  36.331  1.00113.96           C  
ATOM   1524  CG2 VAL E 524      -6.944  47.897  36.143  1.00123.25           C  
ATOM   1525  C   VAL E 524      -4.928  47.257  39.407  1.00140.88           C  
ATOM   1526  O   VAL E 524      -4.612  48.434  39.704  1.00150.08           O  
ATOM   1527  N   CYS E 525      -4.332  46.167  39.902  1.00138.52           N  
ATOM   1528  CA  CYS E 525      -3.417  46.130  41.067  1.00133.45           C  
ATOM   1529  CB  CYS E 525      -4.128  45.532  42.270  1.00134.12           C  
ATOM   1530  SG  CYS E 525      -5.517  46.554  42.820  1.00139.13           S  
ATOM   1531  C   CYS E 525      -2.193  45.285  40.737  1.00128.84           C  
ATOM   1532  O   CYS E 525      -2.283  44.457  39.825  1.00121.69           O  
ATOM   1533  N   GLY E 526      -1.089  45.492  41.459  1.00132.40           N  
ATOM   1534  CA  GLY E 526       0.153  44.704  41.307  1.00143.81           C  
ATOM   1535  C   GLY E 526       0.103  43.426  42.141  1.00140.05           C  
ATOM   1536  O   GLY E 526      -0.797  43.306  42.971  1.00129.11           O  
ATOM   1537  N   PRO E 527       1.033  42.447  41.943  1.00138.38           N  
ATOM   1538  CA  PRO E 527       1.056  41.231  42.761  1.00132.63           C  
ATOM   1539  CB  PRO E 527       2.249  40.395  42.243  1.00118.59           C  
ATOM   1540  CG  PRO E 527       3.049  41.337  41.350  1.00121.01           C  
ATOM   1541  CD  PRO E 527       2.090  42.431  40.914  1.00127.91           C  
ATOM   1542  C   PRO E 527       1.160  41.555  44.262  1.00140.17           C  
ATOM   1543  O   PRO E 527       0.522  40.854  45.022  1.00143.48           O  
ATOM   1544  N   LYS E 528       1.919  42.599  44.637  1.00135.13           N  
ATOM   1545  CA  LYS E 528       1.986  43.157  46.018  1.00114.98           C  
ATOM   1546  CB  LYS E 528       3.336  43.840  46.278  1.00102.04           C  
ATOM   1547  C   LYS E 528       0.827  44.144  46.200  1.00 98.37           C  
ATOM   1548  O   LYS E 528      -0.082  43.997  46.997  1.00 87.63           O  
TER    1549      LYS E 528                                                      
HETATM 1550  C1  NAG E 907       6.099  38.877  24.399  1.00122.64           C  
HETATM 1551  O5  NAG E 907       5.737  39.820  25.394  1.00108.75           O  
HETATM 1552  C5  NAG E 907       6.143  39.433  26.698  1.00106.90           C  
HETATM 1553  C6  NAG E 907       5.907  40.720  27.466  1.00 95.85           C  
HETATM 1554  O6  NAG E 907       4.532  40.823  27.829  1.00 76.14           O  
HETATM 1555  C4  NAG E 907       7.611  38.925  26.788  1.00116.54           C  
HETATM 1556  O4  NAG E 907       7.827  38.155  27.987  1.00106.30           O  
HETATM 1557  C3  NAG E 907       8.080  38.075  25.591  1.00125.61           C  
HETATM 1558  O3  NAG E 907       9.509  37.888  25.669  1.00125.97           O  
HETATM 1559  C2  NAG E 907       7.629  38.735  24.272  1.00132.18           C  
HETATM 1560  N2  NAG E 907       8.037  38.013  23.056  1.00148.00           N  
HETATM 1561  C7  NAG E 907       9.054  38.323  22.206  1.00141.69           C  
HETATM 1562  C8  NAG E 907       9.984  39.473  22.502  1.00126.81           C  
HETATM 1563  O7  NAG E 907       9.217  37.682  21.171  1.00143.46           O  
TER    1564      NAG E 907                                                      
ATOM   1565  N   GLN H   1      16.420  45.531  41.417  1.00 77.33           N  
ATOM   1566  CA  GLN H   1      17.120  46.724  42.013  1.00 80.28           C  
ATOM   1567  CB  GLN H   1      17.617  46.385  43.426  1.00 86.10           C  
ATOM   1568  CG  GLN H   1      18.404  47.496  44.123  1.00 99.41           C  
ATOM   1569  CD  GLN H   1      17.624  48.773  44.346  1.00106.62           C  
ATOM   1570  OE1 GLN H   1      16.398  48.770  44.448  1.00119.25           O  
ATOM   1571  NE2 GLN H   1      18.337  49.885  44.438  1.00103.42           N  
ATOM   1572  C   GLN H   1      18.244  47.155  41.059  1.00 75.50           C  
ATOM   1573  O   GLN H   1      18.653  46.319  40.227  1.00 84.91           O  
ATOM   1574  N   MET H   2      18.683  48.417  41.131  1.00 66.26           N  
ATOM   1575  CA  MET H   2      19.882  48.905  40.392  1.00 63.51           C  
ATOM   1576  CB  MET H   2      19.546  49.414  38.985  1.00 65.30           C  
ATOM   1577  CG  MET H   2      18.970  50.831  38.932  1.00 63.98           C  
ATOM   1578  SD  MET H   2      20.112  52.175  38.451  1.00 57.28           S  
ATOM   1579  CE  MET H   2      20.963  51.386  37.088  1.00 61.05           C  
ATOM   1580  C   MET H   2      20.597  50.022  41.154  1.00 58.87           C  
ATOM   1581  O   MET H   2      19.993  50.609  42.044  1.00 52.30           O  
ATOM   1582  N   GLN H   3      21.840  50.333  40.743  1.00 58.37           N  
ATOM   1583  CA  GLN H   3      22.802  51.216  41.477  1.00 56.81           C  
ATOM   1584  CB  GLN H   3      23.654  50.319  42.376  1.00 65.16           C  
ATOM   1585  CG  GLN H   3      24.370  49.196  41.626  1.00 77.10           C  
ATOM   1586  CD  GLN H   3      25.534  48.629  42.407  1.00 87.97           C  
ATOM   1587  OE1 GLN H   3      25.503  48.613  43.635  1.00105.46           O  
ATOM   1588  NE2 GLN H   3      26.567  48.160  41.712  1.00 75.90           N  
ATOM   1589  C   GLN H   3      23.666  51.998  40.485  1.00 48.42           C  
ATOM   1590  O   GLN H   3      23.868  51.499  39.394  1.00 45.53           O  
ATOM   1591  N   LEU H   4      24.154  53.178  40.903  1.00 42.24           N  
ATOM   1592  CA  LEU H   4      24.925  54.147  40.091  1.00 41.32           C  
ATOM   1593  CB  LEU H   4      24.208  55.496  40.172  1.00 42.19           C  
ATOM   1594  CG  LEU H   4      23.340  55.920  38.995  1.00 40.44           C  
ATOM   1595  CD1 LEU H   4      22.479  54.776  38.505  1.00 43.35           C  
ATOM   1596  CD2 LEU H   4      22.480  57.104  39.410  1.00 37.50           C  
ATOM   1597  C   LEU H   4      26.336  54.320  40.690  1.00 41.12           C  
ATOM   1598  O   LEU H   4      26.458  54.407  41.930  1.00 48.40           O  
ATOM   1599  N   VAL H   5      27.359  54.341  39.854  1.00 37.63           N  
ATOM   1600  CA  VAL H   5      28.764  54.379  40.333  1.00 37.45           C  
ATOM   1601  CB  VAL H   5      29.439  53.008  40.202  1.00 36.81           C  
ATOM   1602  CG1 VAL H   5      30.922  53.116  39.917  1.00 37.05           C  
ATOM   1603  CG2 VAL H   5      29.181  52.190  41.450  1.00 38.54           C  
ATOM   1604  C   VAL H   5      29.502  55.490  39.586  1.00 37.48           C  
ATOM   1605  O   VAL H   5      29.536  55.467  38.346  1.00 41.54           O  
ATOM   1606  N   GLN H   6      30.009  56.456  40.356  1.00 32.55           N  
ATOM   1607  CA  GLN H   6      30.596  57.692  39.806  1.00 32.06           C  
ATOM   1608  CB  GLN H   6      30.250  58.839  40.743  1.00 34.42           C  
ATOM   1609  CG  GLN H   6      28.759  59.157  40.807  1.00 34.85           C  
ATOM   1610  CD  GLN H   6      28.471  60.530  41.385  1.00 34.87           C  
ATOM   1611  OE1 GLN H   6      27.754  60.671  42.385  1.00 31.38           O  
ATOM   1612  NE2 GLN H   6      29.048  61.555  40.764  1.00 33.94           N  
ATOM   1613  C   GLN H   6      32.111  57.550  39.627  1.00 32.88           C  
ATOM   1614  O   GLN H   6      32.724  56.704  40.274  1.00 31.69           O  
ATOM   1615  N   SER H   7      32.659  58.397  38.751  1.00 33.45           N  
ATOM   1616  CA  SER H   7      34.099  58.622  38.540  1.00 32.88           C  
ATOM   1617  CB  SER H   7      34.338  59.573  37.353  1.00 33.98           C  
ATOM   1618  OG  SER H   7      34.431  60.941  37.751  1.00 37.66           O  
ATOM   1619  C   SER H   7      34.697  59.096  39.876  1.00 33.01           C  
ATOM   1620  O   SER H   7      33.948  59.565  40.785  1.00 32.00           O  
ATOM   1621  N   GLY H   8      36.014  58.943  40.009  1.00 31.17           N  
ATOM   1622  CA  GLY H   8      36.776  59.222  41.236  1.00 29.41           C  
ATOM   1623  C   GLY H   8      37.047  60.690  41.372  1.00 29.49           C  
ATOM   1624  O   GLY H   8      36.646  61.439  40.425  1.00 28.64           O  
ATOM   1625  N   THR H   9      37.649  61.053  42.516  1.00 29.50           N  
ATOM   1626  CA  THR H   9      38.030  62.415  42.945  1.00 29.66           C  
ATOM   1627  CB  THR H   9      38.947  62.397  44.175  1.00 28.44           C  
ATOM   1628  OG1 THR H   9      38.382  61.670  45.263  1.00 26.01           O  
ATOM   1629  CG2 THR H   9      39.298  63.787  44.661  1.00 30.00           C  
ATOM   1630  C   THR H   9      38.756  63.168  41.823  1.00 32.51           C  
ATOM   1631  O   THR H   9      39.624  62.576  41.205  1.00 37.17           O  
ATOM   1632  N   GLU H  10      38.474  64.455  41.651  1.00 35.55           N  
ATOM   1633  CA  GLU H  10      39.179  65.310  40.677  1.00 35.80           C  
ATOM   1634  CB  GLU H  10      38.238  65.734  39.557  1.00 39.92           C  
ATOM   1635  CG  GLU H  10      37.514  64.560  38.903  1.00 46.85           C  
ATOM   1636  CD  GLU H  10      38.196  63.909  37.703  1.00 53.33           C  
ATOM   1637  OE1 GLU H  10      39.376  64.299  37.411  1.00 50.55           O  
ATOM   1638  OE2 GLU H  10      37.532  63.026  37.041  1.00 51.75           O  
ATOM   1639  C   GLU H  10      39.768  66.491  41.439  1.00 36.36           C  
ATOM   1640  O   GLU H  10      39.145  66.934  42.448  1.00 35.03           O  
ATOM   1641  N   VAL H  11      40.943  66.931  40.982  1.00 38.03           N  
ATOM   1642  CA  VAL H  11      41.658  68.144  41.471  1.00 36.44           C  
ATOM   1643  CB  VAL H  11      42.765  67.817  42.485  1.00 32.50           C  
ATOM   1644  CG1 VAL H  11      43.482  69.068  42.950  1.00 32.17           C  
ATOM   1645  CG2 VAL H  11      42.203  67.090  43.679  1.00 33.84           C  
ATOM   1646  C   VAL H  11      42.217  68.873  40.247  1.00 37.89           C  
ATOM   1647  O   VAL H  11      43.129  68.330  39.579  1.00 44.37           O  
ATOM   1648  N   LYS H  12      41.673  70.044  39.940  1.00 36.46           N  
ATOM   1649  CA  LYS H  12      42.008  70.798  38.715  1.00 37.58           C  
ATOM   1650  CB  LYS H  12      40.807  70.842  37.784  1.00 37.35           C  
ATOM   1651  CG  LYS H  12      40.074  69.521  37.706  1.00 39.14           C  
ATOM   1652  CD  LYS H  12      40.848  68.488  36.962  1.00 39.72           C  
ATOM   1653  CE  LYS H  12      40.824  68.758  35.473  1.00 40.88           C  
ATOM   1654  NZ  LYS H  12      41.353  67.601  34.715  1.00 43.32           N  
ATOM   1655  C   LYS H  12      42.403  72.218  39.072  1.00 41.05           C  
ATOM   1656  O   LYS H  12      42.153  72.653  40.212  1.00 38.86           O  
ATOM   1657  N   LYS H  13      43.039  72.896  38.121  1.00 46.27           N  
ATOM   1658  CA  LYS H  13      43.348  74.347  38.182  1.00 45.96           C  
ATOM   1659  CB  LYS H  13      44.736  74.624  37.584  1.00 48.25           C  
ATOM   1660  CG  LYS H  13      45.873  73.725  38.067  1.00 47.58           C  
ATOM   1661  CD  LYS H  13      46.216  73.924  39.529  1.00 51.10           C  
ATOM   1662  CE  LYS H  13      47.548  74.603  39.789  1.00 52.07           C  
ATOM   1663  NZ  LYS H  13      48.635  73.622  40.023  1.00 52.36           N  
ATOM   1664  C   LYS H  13      42.216  75.088  37.474  1.00 43.53           C  
ATOM   1665  O   LYS H  13      41.553  74.560  36.569  1.00 35.93           O  
ATOM   1666  N   PRO H  14      41.986  76.363  37.841  1.00 41.84           N  
ATOM   1667  CA  PRO H  14      41.009  77.185  37.141  1.00 43.97           C  
ATOM   1668  CB  PRO H  14      41.125  78.568  37.802  1.00 42.34           C  
ATOM   1669  CG  PRO H  14      41.747  78.276  39.152  1.00 43.68           C  
ATOM   1670  CD  PRO H  14      42.660  77.086  38.931  1.00 42.54           C  
ATOM   1671  C   PRO H  14      41.342  77.231  35.649  1.00 47.15           C  
ATOM   1672  O   PRO H  14      42.495  77.367  35.323  1.00 50.01           O  
ATOM   1673  N   GLY H  15      40.349  77.093  34.771  1.00 49.29           N  
ATOM   1674  CA  GLY H  15      40.490  77.178  33.311  1.00 49.63           C  
ATOM   1675  C   GLY H  15      40.525  75.808  32.671  1.00 54.36           C  
ATOM   1676  O   GLY H  15      40.307  75.717  31.443  1.00 63.68           O  
ATOM   1677  N   GLU H  16      40.796  74.757  33.456  1.00 54.32           N  
ATOM   1678  CA  GLU H  16      40.881  73.364  32.944  1.00 52.23           C  
ATOM   1679  CB  GLU H  16      41.587  72.444  33.946  1.00 57.66           C  
ATOM   1680  CG  GLU H  16      43.085  72.703  34.073  1.00 60.26           C  
ATOM   1681  CD  GLU H  16      43.915  71.643  34.796  1.00 61.58           C  
ATOM   1682  OE1 GLU H  16      43.831  70.450  34.416  1.00 64.37           O  
ATOM   1683  OE2 GLU H  16      44.669  72.013  35.726  1.00 58.44           O  
ATOM   1684  C   GLU H  16      39.449  72.930  32.639  1.00 46.02           C  
ATOM   1685  O   GLU H  16      38.553  73.293  33.401  1.00 38.88           O  
ATOM   1686  N   SER H  17      39.254  72.217  31.541  1.00 46.48           N  
ATOM   1687  CA  SER H  17      38.003  71.465  31.256  1.00 49.13           C  
ATOM   1688  CB  SER H  17      37.901  71.091  29.799  1.00 51.50           C  
ATOM   1689  OG  SER H  17      38.564  69.854  29.560  1.00 58.46           O  
ATOM   1690  C   SER H  17      37.978  70.225  32.154  1.00 47.93           C  
ATOM   1691  O   SER H  17      39.068  69.777  32.570  1.00 48.05           O  
ATOM   1692  N   LEU H  18      36.782  69.720  32.452  1.00 45.69           N  
ATOM   1693  CA  LEU H  18      36.551  68.517  33.288  1.00 43.05           C  
ATOM   1694  CB  LEU H  18      36.481  68.922  34.763  1.00 42.04           C  
ATOM   1695  CG  LEU H  18      36.130  67.777  35.718  1.00 42.92           C  
ATOM   1696  CD1 LEU H  18      37.034  66.565  35.502  1.00 43.04           C  
ATOM   1697  CD2 LEU H  18      36.217  68.234  37.161  1.00 42.53           C  
ATOM   1698  C   LEU H  18      35.246  67.855  32.854  1.00 40.03           C  
ATOM   1699  O   LEU H  18      34.317  68.592  32.518  1.00 42.99           O  
ATOM   1700  N   LYS H  19      35.199  66.521  32.866  1.00 38.09           N  
ATOM   1701  CA  LYS H  19      33.980  65.753  32.572  1.00 37.90           C  
ATOM   1702  CB  LYS H  19      33.951  65.331  31.104  1.00 41.64           C  
ATOM   1703  CG  LYS H  19      32.926  64.257  30.778  1.00 45.81           C  
ATOM   1704  CD  LYS H  19      32.355  64.336  29.376  1.00 50.65           C  
ATOM   1705  CE  LYS H  19      32.709  63.157  28.489  1.00 53.16           C  
ATOM   1706  NZ  LYS H  19      31.969  63.249  27.208  1.00 58.68           N  
ATOM   1707  C   LYS H  19      33.965  64.556  33.505  1.00 36.37           C  
ATOM   1708  O   LYS H  19      34.724  63.664  33.261  1.00 36.43           O  
ATOM   1709  N   ILE H  20      33.080  64.568  34.500  1.00 36.90           N  
ATOM   1710  CA  ILE H  20      32.902  63.433  35.454  1.00 37.27           C  
ATOM   1711  CB  ILE H  20      32.634  63.977  36.862  1.00 35.89           C  
ATOM   1712  CG1 ILE H  20      31.195  64.444  37.042  1.00 35.12           C  
ATOM   1713  CG2 ILE H  20      33.621  65.095  37.165  1.00 36.49           C  
ATOM   1714  CD1 ILE H  20      30.983  65.195  38.332  1.00 37.26           C  
ATOM   1715  C   ILE H  20      31.783  62.554  34.905  1.00 36.97           C  
ATOM   1716  O   ILE H  20      31.050  62.993  33.968  1.00 35.46           O  
ATOM   1717  N   SER H  21      31.636  61.361  35.463  1.00 39.32           N  
ATOM   1718  CA  SER H  21      30.739  60.334  34.881  1.00 42.84           C  
ATOM   1719  CB  SER H  21      31.528  59.380  34.035  1.00 42.32           C  
ATOM   1720  OG  SER H  21      32.398  58.643  34.867  1.00 45.04           O  
ATOM   1721  C   SER H  21      29.973  59.613  35.992  1.00 40.14           C  
ATOM   1722  O   SER H  21      30.280  59.816  37.198  1.00 36.96           O  
ATOM   1723  N   CYS H  22      28.988  58.853  35.555  1.00 38.69           N  
ATOM   1724  CA  CYS H  22      27.984  58.143  36.382  1.00 41.13           C  
ATOM   1725  CB  CYS H  22      26.877  59.115  36.778  1.00 43.15           C  
ATOM   1726  SG  CYS H  22      25.531  58.388  37.744  1.00 43.56           S  
ATOM   1727  C   CYS H  22      27.440  57.026  35.510  1.00 39.98           C  
ATOM   1728  O   CYS H  22      26.816  57.363  34.504  1.00 36.72           O  
ATOM   1729  N   LYS H  23      27.771  55.780  35.832  1.00 43.87           N  
ATOM   1730  CA  LYS H  23      27.361  54.601  35.054  1.00 47.49           C  
ATOM   1731  CB  LYS H  23      28.570  53.772  34.626  1.00 52.13           C  
ATOM   1732  CG  LYS H  23      28.251  52.404  34.040  1.00 56.98           C  
ATOM   1733  CD  LYS H  23      29.453  51.740  33.398  1.00 59.61           C  
ATOM   1734  CE  LYS H  23      29.087  50.440  32.721  1.00 66.36           C  
ATOM   1735  NZ  LYS H  23      30.003  50.147  31.598  1.00 72.74           N  
ATOM   1736  C   LYS H  23      26.436  53.777  35.943  1.00 50.66           C  
ATOM   1737  O   LYS H  23      26.777  53.641  37.160  1.00 51.27           O  
ATOM   1738  N   GLY H  24      25.320  53.304  35.390  1.00 48.70           N  
ATOM   1739  CA  GLY H  24      24.320  52.523  36.133  1.00 46.86           C  
ATOM   1740  C   GLY H  24      24.377  51.076  35.717  1.00 45.86           C  
ATOM   1741  O   GLY H  24      24.519  50.828  34.522  1.00 40.61           O  
ATOM   1742  N   SER H  25      24.264  50.168  36.678  1.00 51.08           N  
ATOM   1743  CA  SER H  25      24.281  48.701  36.480  1.00 58.06           C  
ATOM   1744  CB  SER H  25      25.643  48.113  36.792  1.00 61.11           C  
ATOM   1745  OG  SER H  25      25.861  48.036  38.192  1.00 63.55           O  
ATOM   1746  C   SER H  25      23.175  48.086  37.328  1.00 61.66           C  
ATOM   1747  O   SER H  25      23.008  48.509  38.498  1.00 57.04           O  
ATOM   1748  N   GLY H  26      22.500  47.070  36.777  1.00 69.39           N  
ATOM   1749  CA  GLY H  26      21.259  46.487  37.322  1.00 73.28           C  
ATOM   1750  C   GLY H  26      20.173  46.440  36.265  1.00 72.16           C  
ATOM   1751  O   GLY H  26      20.245  47.191  35.269  1.00 71.71           O  
ATOM   1752  N   TYR H  27      19.192  45.569  36.440  1.00 80.06           N  
ATOM   1753  CA  TYR H  27      18.033  45.552  35.517  1.00 91.51           C  
ATOM   1754  CB  TYR H  27      17.253  44.224  35.463  1.00105.64           C  
ATOM   1755  CG  TYR H  27      17.565  43.198  36.524  1.00110.22           C  
ATOM   1756  CD1 TYR H  27      17.256  43.456  37.851  1.00111.54           C  
ATOM   1757  CE1 TYR H  27      17.539  42.535  38.845  1.00113.75           C  
ATOM   1758  CZ  TYR H  27      18.129  41.326  38.508  1.00116.05           C  
ATOM   1759  OH  TYR H  27      18.400  40.416  39.486  1.00117.31           O  
ATOM   1760  CE2 TYR H  27      18.445  41.043  37.187  1.00106.19           C  
ATOM   1761  CD2 TYR H  27      18.154  41.976  36.204  1.00103.86           C  
ATOM   1762  C   TYR H  27      17.176  46.769  35.864  1.00 77.70           C  
ATOM   1763  O   TYR H  27      17.268  47.332  36.987  1.00 61.90           O  
ATOM   1764  N   GLY H  28      16.408  47.173  34.857  1.00 71.71           N  
ATOM   1765  CA  GLY H  28      15.463  48.287  34.908  1.00 60.99           C  
ATOM   1766  C   GLY H  28      16.160  49.568  34.572  1.00 57.76           C  
ATOM   1767  O   GLY H  28      15.712  50.559  35.090  1.00 56.74           O  
ATOM   1768  N   PHE H  29      17.156  49.574  33.674  1.00 53.28           N  
ATOM   1769  CA  PHE H  29      17.919  50.816  33.412  1.00 54.70           C  
ATOM   1770  CB  PHE H  29      19.388  50.588  33.054  1.00 54.82           C  
ATOM   1771  CG  PHE H  29      20.161  51.892  32.994  1.00 51.82           C  
ATOM   1772  CD1 PHE H  29      20.367  52.654  34.141  1.00 48.77           C  
ATOM   1773  CE1 PHE H  29      21.028  53.873  34.088  1.00 44.87           C  
ATOM   1774  CZ  PHE H  29      21.473  54.358  32.879  1.00 47.77           C  
ATOM   1775  CD2 PHE H  29      20.615  52.404  31.784  1.00 51.58           C  
ATOM   1776  CE2 PHE H  29      21.268  53.629  31.728  1.00 50.05           C  
ATOM   1777  C   PHE H  29      17.269  51.657  32.307  1.00 57.15           C  
ATOM   1778  O   PHE H  29      17.409  52.904  32.381  1.00 57.11           O  
ATOM   1779  N   ILE H  30      16.581  51.043  31.341  1.00 60.89           N  
ATOM   1780  CA  ILE H  30      15.926  51.758  30.188  1.00 56.91           C  
ATOM   1781  CB  ILE H  30      15.251  50.754  29.222  1.00 57.86           C  
ATOM   1782  CG1 ILE H  30      16.287  49.758  28.656  1.00 69.54           C  
ATOM   1783  CG2 ILE H  30      14.507  51.492  28.121  1.00 49.96           C  
ATOM   1784  CD1 ILE H  30      15.735  48.550  27.878  1.00 69.25           C  
ATOM   1785  C   ILE H  30      14.994  52.855  30.731  1.00 52.20           C  
ATOM   1786  O   ILE H  30      14.846  53.871  30.041  1.00 51.68           O  
ATOM   1787  N   THR H  31      14.483  52.668  31.943  1.00 48.91           N  
ATOM   1788  CA  THR H  31      13.446  53.509  32.589  1.00 51.85           C  
ATOM   1789  CB  THR H  31      12.610  52.703  33.601  1.00 50.58           C  
ATOM   1790  OG1 THR H  31      12.286  53.562  34.692  1.00 52.39           O  
ATOM   1791  CG2 THR H  31      13.310  51.534  34.250  1.00 51.25           C  
ATOM   1792  C   THR H  31      14.037  54.750  33.307  1.00 52.91           C  
ATOM   1793  O   THR H  31      13.297  55.743  33.419  1.00 58.20           O  
ATOM   1794  N   TYR H  32      15.318  54.720  33.681  1.00 48.73           N  
ATOM   1795  CA  TYR H  32      15.918  55.664  34.656  1.00 41.63           C  
ATOM   1796  CB  TYR H  32      17.153  55.053  35.333  1.00 41.70           C  
ATOM   1797  CG  TYR H  32      16.792  54.414  36.645  1.00 39.11           C  
ATOM   1798  CD1 TYR H  32      16.669  55.173  37.799  1.00 38.82           C  
ATOM   1799  CE1 TYR H  32      16.227  54.616  38.989  1.00 39.13           C  
ATOM   1800  CZ  TYR H  32      15.871  53.278  39.029  1.00 41.18           C  
ATOM   1801  OH  TYR H  32      15.440  52.717  40.200  1.00 45.35           O  
ATOM   1802  CE2 TYR H  32      15.973  52.508  37.881  1.00 40.33           C  
ATOM   1803  CD2 TYR H  32      16.415  53.087  36.698  1.00 38.74           C  
ATOM   1804  C   TYR H  32      16.282  56.982  33.984  1.00 39.83           C  
ATOM   1805  O   TYR H  32      16.949  57.009  32.939  1.00 37.86           O  
ATOM   1806  N   TRP H  33      15.829  58.062  34.613  1.00 43.98           N  
ATOM   1807  CA  TRP H  33      16.220  59.476  34.329  1.00 47.10           C  
ATOM   1808  CB  TRP H  33      14.992  60.390  34.469  1.00 51.56           C  
ATOM   1809  CG  TRP H  33      13.958  60.226  33.398  1.00 53.63           C  
ATOM   1810  CD1 TRP H  33      13.171  59.137  33.145  1.00 54.68           C  
ATOM   1811  NE1 TRP H  33      12.364  59.386  32.071  1.00 57.05           N  
ATOM   1812  CE2 TRP H  33      12.604  60.663  31.618  1.00 56.20           C  
ATOM   1813  CD2 TRP H  33      13.592  61.231  32.440  1.00 54.05           C  
ATOM   1814  CE3 TRP H  33      14.013  62.546  32.201  1.00 52.97           C  
ATOM   1815  CZ3 TRP H  33      13.456  63.248  31.161  1.00 51.49           C  
ATOM   1816  CH2 TRP H  33      12.478  62.668  30.357  1.00 54.86           C  
ATOM   1817  CZ2 TRP H  33      12.036  61.382  30.567  1.00 55.26           C  
ATOM   1818  C   TRP H  33      17.286  59.893  35.336  1.00 43.37           C  
ATOM   1819  O   TRP H  33      17.007  59.832  36.552  1.00 42.78           O  
ATOM   1820  N   ILE H  34      18.436  60.365  34.850  1.00 41.34           N  
ATOM   1821  CA  ILE H  34      19.672  60.534  35.661  1.00 40.69           C  
ATOM   1822  CB  ILE H  34      20.847  59.809  35.005  1.00 42.69           C  
ATOM   1823  CG1 ILE H  34      20.687  58.302  35.190  1.00 46.25           C  
ATOM   1824  CG2 ILE H  34      22.166  60.336  35.553  1.00 42.64           C  
ATOM   1825  CD1 ILE H  34      21.668  57.506  34.388  1.00 51.73           C  
ATOM   1826  C   ILE H  34      19.982  62.021  35.807  1.00 38.01           C  
ATOM   1827  O   ILE H  34      20.225  62.658  34.800  1.00 43.68           O  
ATOM   1828  N   GLY H  35      19.944  62.530  37.028  1.00 35.96           N  
ATOM   1829  CA  GLY H  35      20.144  63.949  37.343  1.00 36.25           C  
ATOM   1830  C   GLY H  35      21.460  64.162  38.063  1.00 37.34           C  
ATOM   1831  O   GLY H  35      22.049  63.174  38.564  1.00 38.24           O  
ATOM   1832  N   TRP H  36      21.844  65.425  38.214  1.00 36.07           N  
ATOM   1833  CA  TRP H  36      23.103  65.854  38.849  1.00 34.55           C  
ATOM   1834  CB  TRP H  36      24.047  66.433  37.790  1.00 35.68           C  
ATOM   1835  CG  TRP H  36      24.591  65.395  36.859  1.00 34.50           C  
ATOM   1836  CD1 TRP H  36      24.148  65.078  35.611  1.00 36.52           C  
ATOM   1837  NE1 TRP H  36      24.896  64.066  35.076  1.00 36.86           N  
ATOM   1838  CE2 TRP H  36      25.870  63.719  35.967  1.00 36.30           C  
ATOM   1839  CD2 TRP H  36      25.703  64.532  37.110  1.00 34.41           C  
ATOM   1840  CE3 TRP H  36      26.565  64.371  38.194  1.00 33.89           C  
ATOM   1841  CZ3 TRP H  36      27.550  63.418  38.107  1.00 36.37           C  
ATOM   1842  CH2 TRP H  36      27.697  62.622  36.963  1.00 37.43           C  
ATOM   1843  CZ2 TRP H  36      26.867  62.752  35.872  1.00 35.67           C  
ATOM   1844  C   TRP H  36      22.723  66.837  39.957  1.00 34.56           C  
ATOM   1845  O   TRP H  36      21.919  67.745  39.715  1.00 39.67           O  
ATOM   1846  N   VAL H  37      23.281  66.671  41.137  1.00 34.50           N  
ATOM   1847  CA  VAL H  37      23.033  67.548  42.313  1.00 34.46           C  
ATOM   1848  CB  VAL H  37      22.262  66.784  43.395  1.00 34.08           C  
ATOM   1849  CG1 VAL H  37      22.021  67.646  44.622  1.00 35.31           C  
ATOM   1850  CG2 VAL H  37      20.972  66.210  42.841  1.00 33.68           C  
ATOM   1851  C   VAL H  37      24.402  68.011  42.823  1.00 35.07           C  
ATOM   1852  O   VAL H  37      25.311  67.183  42.959  1.00 35.50           O  
ATOM   1853  N   ARG H  38      24.540  69.289  43.086  1.00 35.37           N  
ATOM   1854  CA  ARG H  38      25.789  69.874  43.613  1.00 38.79           C  
ATOM   1855  CB  ARG H  38      26.127  71.181  42.914  1.00 43.17           C  
ATOM   1856  CG  ARG H  38      27.463  71.715  43.387  1.00 48.22           C  
ATOM   1857  CD  ARG H  38      27.829  72.933  42.594  1.00 52.25           C  
ATOM   1858  NE  ARG H  38      27.017  74.048  43.021  1.00 51.39           N  
ATOM   1859  CZ  ARG H  38      27.078  75.230  42.462  1.00 50.93           C  
ATOM   1860  NH1 ARG H  38      27.923  75.440  41.463  1.00 51.95           N  
ATOM   1861  NH2 ARG H  38      26.299  76.190  42.911  1.00 51.38           N  
ATOM   1862  C   ARG H  38      25.665  70.164  45.104  1.00 38.27           C  
ATOM   1863  O   ARG H  38      24.653  70.760  45.503  1.00 41.58           O  
ATOM   1864  N   GLN H  39      26.669  69.786  45.881  1.00 40.09           N  
ATOM   1865  CA  GLN H  39      26.729  70.115  47.327  1.00 42.85           C  
ATOM   1866  CB  GLN H  39      26.567  68.865  48.181  1.00 38.88           C  
ATOM   1867  CG  GLN H  39      26.422  69.197  49.652  1.00 38.71           C  
ATOM   1868  CD  GLN H  39      26.091  67.969  50.459  1.00 42.24           C  
ATOM   1869  OE1 GLN H  39      25.295  68.040  51.398  1.00 42.05           O  
ATOM   1870  NE2 GLN H  39      26.698  66.839  50.097  1.00 38.56           N  
ATOM   1871  C   GLN H  39      28.056  70.797  47.594  1.00 49.47           C  
ATOM   1872  O   GLN H  39      29.070  70.071  47.651  1.00 48.05           O  
ATOM   1873  N   MET H  40      28.042  72.116  47.781  1.00 53.10           N  
ATOM   1874  CA  MET H  40      29.271  72.894  48.090  1.00 47.85           C  
ATOM   1875  CB  MET H  40      29.085  74.388  47.834  1.00 50.28           C  
ATOM   1876  CG  MET H  40      29.118  74.709  46.359  1.00 53.06           C  
ATOM   1877  SD  MET H  40      28.474  76.352  46.036  1.00 56.86           S  
ATOM   1878  CE  MET H  40      29.259  76.719  44.468  1.00 60.27           C  
ATOM   1879  C   MET H  40      29.688  72.647  49.538  1.00 42.94           C  
ATOM   1880  O   MET H  40      28.906  72.263  50.354  1.00 38.78           O  
ATOM   1881  N   PRO H  41      30.979  72.764  49.866  1.00 44.02           N  
ATOM   1882  CA  PRO H  41      31.469  72.415  51.194  1.00 44.76           C  
ATOM   1883  CB  PRO H  41      32.949  72.824  51.158  1.00 45.93           C  
ATOM   1884  CG  PRO H  41      33.312  72.818  49.676  1.00 43.93           C  
ATOM   1885  CD  PRO H  41      32.050  73.267  48.985  1.00 44.62           C  
ATOM   1886  C   PRO H  41      30.705  73.158  52.293  1.00 46.55           C  
ATOM   1887  O   PRO H  41      30.723  74.411  52.363  1.00 40.86           O  
ATOM   1888  N   GLY H  42      30.078  72.347  53.156  1.00 49.74           N  
ATOM   1889  CA  GLY H  42      29.314  72.769  54.348  1.00 48.54           C  
ATOM   1890  C   GLY H  42      27.962  73.357  53.992  1.00 48.12           C  
ATOM   1891  O   GLY H  42      27.305  73.854  54.907  1.00 53.52           O  
ATOM   1892  N   LYS H  43      27.533  73.268  52.730  1.00 46.44           N  
ATOM   1893  CA  LYS H  43      26.234  73.798  52.241  1.00 46.73           C  
ATOM   1894  CB  LYS H  43      26.431  74.537  50.915  1.00 49.00           C  
ATOM   1895  CG  LYS H  43      27.437  75.675  50.972  1.00 53.09           C  
ATOM   1896  CD  LYS H  43      27.327  76.509  52.245  1.00 53.84           C  
ATOM   1897  CE  LYS H  43      28.253  77.705  52.265  1.00 53.97           C  
ATOM   1898  NZ  LYS H  43      27.634  78.874  51.593  1.00 55.39           N  
ATOM   1899  C   LYS H  43      25.288  72.628  52.002  1.00 47.21           C  
ATOM   1900  O   LYS H  43      25.740  71.455  52.190  1.00 51.21           O  
ATOM   1901  N   GLY H  44      24.053  72.944  51.601  1.00 46.02           N  
ATOM   1902  CA  GLY H  44      23.039  71.968  51.198  1.00 46.57           C  
ATOM   1903  C   GLY H  44      23.085  71.665  49.706  1.00 45.13           C  
ATOM   1904  O   GLY H  44      24.001  72.162  48.988  1.00 44.87           O  
ATOM   1905  N   LEU H  45      22.088  70.893  49.275  1.00 43.01           N  
ATOM   1906  CA  LEU H  45      21.948  70.267  47.930  1.00 41.01           C  
ATOM   1907  CB  LEU H  45      21.046  69.031  48.011  1.00 42.01           C  
ATOM   1908  CG  LEU H  45      21.441  67.990  49.050  1.00 42.24           C  
ATOM   1909  CD1 LEU H  45      20.328  66.974  49.251  1.00 41.38           C  
ATOM   1910  CD2 LEU H  45      22.734  67.309  48.639  1.00 43.86           C  
ATOM   1911  C   LEU H  45      21.318  71.270  46.974  1.00 39.37           C  
ATOM   1912  O   LEU H  45      20.501  72.052  47.425  1.00 40.48           O  
ATOM   1913  N   GLU H  46      21.716  71.228  45.703  1.00 38.77           N  
ATOM   1914  CA  GLU H  46      21.295  72.154  44.624  1.00 39.78           C  
ATOM   1915  CB  GLU H  46      22.294  73.284  44.337  1.00 43.31           C  
ATOM   1916  CG  GLU H  46      22.770  74.047  45.566  1.00 51.72           C  
ATOM   1917  CD  GLU H  46      24.182  74.618  45.476  1.00 58.75           C  
ATOM   1918  OE1 GLU H  46      24.400  75.448  44.546  1.00 54.95           O  
ATOM   1919  OE2 GLU H  46      25.073  74.205  46.319  1.00 58.22           O  
ATOM   1920  C   GLU H  46      21.141  71.289  43.367  1.00 38.28           C  
ATOM   1921  O   GLU H  46      22.132  70.686  42.932  1.00 37.91           O  
ATOM   1922  N   TRP H  47      19.914  71.171  42.862  1.00 39.67           N  
ATOM   1923  CA  TRP H  47      19.588  70.372  41.656  1.00 38.47           C  
ATOM   1924  CB  TRP H  47      18.080  70.138  41.561  1.00 41.00           C  
ATOM   1925  CG  TRP H  47      17.697  69.198  40.464  1.00 44.30           C  
ATOM   1926  CD1 TRP H  47      17.718  67.834  40.490  1.00 44.92           C  
ATOM   1927  NE1 TRP H  47      17.296  67.331  39.286  1.00 48.87           N  
ATOM   1928  CE2 TRP H  47      16.970  68.375  38.453  1.00 49.35           C  
ATOM   1929  CD2 TRP H  47      17.204  69.572  39.166  1.00 49.70           C  
ATOM   1930  CE3 TRP H  47      16.925  70.800  38.547  1.00 49.77           C  
ATOM   1931  CZ3 TRP H  47      16.444  70.797  37.256  1.00 50.21           C  
ATOM   1932  CH2 TRP H  47      16.206  69.600  36.575  1.00 48.13           C  
ATOM   1933  CZ2 TRP H  47      16.465  68.378  37.152  1.00 46.87           C  
ATOM   1934  C   TRP H  47      20.149  71.091  40.427  1.00 35.92           C  
ATOM   1935  O   TRP H  47      19.866  72.319  40.285  1.00 40.58           O  
ATOM   1936  N   MET H  48      20.928  70.396  39.602  1.00 34.51           N  
ATOM   1937  CA  MET H  48      21.637  71.056  38.467  1.00 37.35           C  
ATOM   1938  CB  MET H  48      23.071  70.537  38.295  1.00 39.84           C  
ATOM   1939  CG  MET H  48      23.971  70.782  39.493  1.00 39.13           C  
ATOM   1940  SD  MET H  48      25.537  69.955  39.247  1.00 40.27           S  
ATOM   1941  CE  MET H  48      26.299  71.132  38.139  1.00 40.18           C  
ATOM   1942  C   MET H  48      20.876  70.810  37.161  1.00 36.80           C  
ATOM   1943  O   MET H  48      20.754  71.740  36.356  1.00 43.12           O  
ATOM   1944  N   GLY H  49      20.346  69.604  36.986  1.00 35.54           N  
ATOM   1945  CA  GLY H  49      19.651  69.197  35.752  1.00 36.86           C  
ATOM   1946  C   GLY H  49      19.449  67.692  35.714  1.00 40.96           C  
ATOM   1947  O   GLY H  49      19.920  66.991  36.619  1.00 44.43           O  
ATOM   1948  N   ILE H  50      18.747  67.216  34.705  1.00 40.70           N  
ATOM   1949  CA  ILE H  50      18.403  65.778  34.554  1.00 40.69           C  
ATOM   1950  CB  ILE H  50      16.997  65.514  35.125  1.00 47.26           C  
ATOM   1951  CG1 ILE H  50      16.628  64.029  35.144  1.00 53.18           C  
ATOM   1952  CG2 ILE H  50      15.953  66.335  34.389  1.00 45.71           C  
ATOM   1953  CD1 ILE H  50      15.491  63.711  36.096  1.00 56.57           C  
ATOM   1954  C   ILE H  50      18.494  65.459  33.074  1.00 35.23           C  
ATOM   1955  O   ILE H  50      18.210  66.351  32.288  1.00 33.02           O  
ATOM   1956  N   ILE H  51      18.836  64.215  32.744  1.00 31.99           N  
ATOM   1957  CA  ILE H  51      18.838  63.720  31.354  1.00 34.80           C  
ATOM   1958  CB  ILE H  51      20.262  63.601  30.795  1.00 39.48           C  
ATOM   1959  CG1 ILE H  51      20.283  63.676  29.264  1.00 44.91           C  
ATOM   1960  CG2 ILE H  51      20.917  62.320  31.273  1.00 42.03           C  
ATOM   1961  CD1 ILE H  51      21.681  63.691  28.650  1.00 43.60           C  
ATOM   1962  C   ILE H  51      18.110  62.383  31.331  1.00 35.79           C  
ATOM   1963  O   ILE H  51      18.129  61.661  32.344  1.00 33.46           O  
ATOM   1964  N   TYR H  52      17.461  62.106  30.200  1.00 39.25           N  
ATOM   1965  CA  TYR H  52      16.969  60.758  29.836  1.00 42.29           C  
ATOM   1966  CB  TYR H  52      15.552  60.798  29.245  1.00 38.55           C  
ATOM   1967  CG  TYR H  52      15.050  59.409  28.958  1.00 38.68           C  
ATOM   1968  CD1 TYR H  52      14.514  58.624  29.969  1.00 39.06           C  
ATOM   1969  CE1 TYR H  52      14.123  57.311  29.737  1.00 40.51           C  
ATOM   1970  CZ  TYR H  52      14.299  56.751  28.480  1.00 41.70           C  
ATOM   1971  OH  TYR H  52      13.911  55.468  28.226  1.00 44.55           O  
ATOM   1972  CE2 TYR H  52      14.846  57.515  27.463  1.00 39.88           C  
ATOM   1973  CD2 TYR H  52      15.242  58.821  27.715  1.00 38.17           C  
ATOM   1974  C   TYR H  52      17.989  60.146  28.886  1.00 46.45           C  
ATOM   1975  O   TYR H  52      18.207  60.687  27.825  1.00 51.56           O  
ATOM   1976  N   PRO H  52A     18.702  59.062  29.246  1.00 49.61           N  
ATOM   1977  CA  PRO H  52A     19.751  58.532  28.390  1.00 52.29           C  
ATOM   1978  CB  PRO H  52A     20.354  57.377  29.203  1.00 54.44           C  
ATOM   1979  CG  PRO H  52A     19.924  57.640  30.634  1.00 55.07           C  
ATOM   1980  CD  PRO H  52A     18.593  58.350  30.526  1.00 52.30           C  
ATOM   1981  C   PRO H  52A     19.245  57.993  27.043  1.00 54.20           C  
ATOM   1982  O   PRO H  52A     19.883  58.259  26.063  1.00 54.52           O  
ATOM   1983  N   GLY H  53      18.085  57.329  27.020  1.00 59.68           N  
ATOM   1984  CA  GLY H  53      17.497  56.715  25.807  1.00 62.12           C  
ATOM   1985  C   GLY H  53      17.462  57.627  24.584  1.00 61.60           C  
ATOM   1986  O   GLY H  53      17.643  57.087  23.497  1.00 63.41           O  
ATOM   1987  N   ASP H  54      17.257  58.939  24.739  1.00 60.15           N  
ATOM   1988  CA  ASP H  54      17.160  59.920  23.625  1.00 61.64           C  
ATOM   1989  CB  ASP H  54      15.686  60.201  23.302  1.00 65.72           C  
ATOM   1990  CG  ASP H  54      14.936  61.048  24.335  1.00 72.90           C  
ATOM   1991  OD1 ASP H  54      15.502  61.335  25.422  1.00 67.14           O  
ATOM   1992  OD2 ASP H  54      13.778  61.423  24.046  1.00 82.71           O  
ATOM   1993  C   ASP H  54      17.895  61.236  23.934  1.00 56.64           C  
ATOM   1994  O   ASP H  54      17.743  62.178  23.167  1.00 54.18           O  
ATOM   1995  N   SER H  55      18.604  61.317  25.064  1.00 53.24           N  
ATOM   1996  CA  SER H  55      19.359  62.523  25.514  1.00 49.33           C  
ATOM   1997  CB  SER H  55      20.515  62.813  24.592  1.00 47.85           C  
ATOM   1998  OG  SER H  55      21.497  61.800  24.689  1.00 46.96           O  
ATOM   1999  C   SER H  55      18.465  63.761  25.658  1.00 43.09           C  
ATOM   2000  O   SER H  55      18.915  64.854  25.319  1.00 38.88           O  
ATOM   2001  N   GLU H  56      17.240  63.603  26.138  1.00 45.66           N  
ATOM   2002  CA  GLU H  56      16.377  64.746  26.525  1.00 52.92           C  
ATOM   2003  CB  GLU H  56      14.915  64.331  26.763  1.00 56.48           C  
ATOM   2004  CG  GLU H  56      13.984  65.527  26.970  1.00 56.54           C  
ATOM   2005  CD  GLU H  56      12.701  65.338  27.771  1.00 53.59           C  
ATOM   2006  OE1 GLU H  56      11.933  64.401  27.467  1.00 54.32           O  
ATOM   2007  OE2 GLU H  56      12.454  66.163  28.687  1.00 49.92           O  
ATOM   2008  C   GLU H  56      16.964  65.347  27.807  1.00 51.94           C  
ATOM   2009  O   GLU H  56      17.044  64.629  28.813  1.00 55.56           O  
ATOM   2010  N   THR H  57      17.322  66.620  27.774  1.00 51.31           N  
ATOM   2011  CA  THR H  57      18.135  67.264  28.826  1.00 50.37           C  
ATOM   2012  CB  THR H  57      19.551  67.562  28.330  1.00 48.96           C  
ATOM   2013  OG1 THR H  57      19.970  66.515  27.461  1.00 47.65           O  
ATOM   2014  CG2 THR H  57      20.534  67.647  29.464  1.00 50.03           C  
ATOM   2015  C   THR H  57      17.394  68.500  29.324  1.00 49.77           C  
ATOM   2016  O   THR H  57      17.185  69.439  28.543  1.00 60.26           O  
ATOM   2017  N   ARG H  58      17.064  68.526  30.612  1.00 46.03           N  
ATOM   2018  CA  ARG H  58      16.458  69.686  31.327  1.00 45.07           C  
ATOM   2019  CB  ARG H  58      15.202  69.288  32.107  1.00 44.60           C  
ATOM   2020  CG  ARG H  58      14.246  68.401  31.327  1.00 45.37           C  
ATOM   2021  CD  ARG H  58      12.980  69.150  31.027  1.00 48.80           C  
ATOM   2022  NE  ARG H  58      11.843  68.730  31.828  1.00 47.10           N  
ATOM   2023  CZ  ARG H  58      11.107  67.649  31.579  1.00 45.67           C  
ATOM   2024  NH1 ARG H  58      11.418  66.821  30.591  1.00 40.56           N  
ATOM   2025  NH2 ARG H  58      10.058  67.400  32.341  1.00 48.26           N  
ATOM   2026  C   ARG H  58      17.482  70.241  32.316  1.00 44.13           C  
ATOM   2027  O   ARG H  58      18.058  69.458  33.059  1.00 49.71           O  
ATOM   2028  N   TYR H  59      17.698  71.555  32.299  1.00 43.86           N  
ATOM   2029  CA  TYR H  59      18.673  72.257  33.185  1.00 46.60           C  
ATOM   2030  CB  TYR H  59      19.614  73.144  32.359  1.00 49.30           C  
ATOM   2031  CG  TYR H  59      20.655  72.410  31.540  1.00 52.81           C  
ATOM   2032  CD1 TYR H  59      21.752  73.060  30.997  1.00 61.20           C  
ATOM   2033  CE1 TYR H  59      22.704  72.396  30.241  1.00 59.72           C  
ATOM   2034  CZ  TYR H  59      22.575  71.042  30.029  1.00 55.14           C  
ATOM   2035  OH  TYR H  59      23.437  70.288  29.307  1.00 56.21           O  
ATOM   2036  CE2 TYR H  59      21.503  70.381  30.564  1.00 57.25           C  
ATOM   2037  CD2 TYR H  59      20.555  71.060  31.298  1.00 55.05           C  
ATOM   2038  C   TYR H  59      17.890  73.008  34.256  1.00 47.42           C  
ATOM   2039  O   TYR H  59      16.740  73.282  34.034  1.00 58.32           O  
ATOM   2040  N   SER H  60      18.489  73.250  35.424  1.00 49.38           N  
ATOM   2041  CA  SER H  60      18.050  74.289  36.371  1.00 48.92           C  
ATOM   2042  CB  SER H  60      18.544  74.062  37.764  1.00 52.45           C  
ATOM   2043  OG  SER H  60      18.723  75.307  38.431  1.00 55.56           O  
ATOM   2044  C   SER H  60      18.521  75.643  35.864  1.00 52.55           C  
ATOM   2045  O   SER H  60      19.596  75.763  35.271  1.00 48.41           O  
ATOM   2046  N   PRO H  61      17.708  76.704  36.044  1.00 59.91           N  
ATOM   2047  CA  PRO H  61      18.106  78.075  35.729  1.00 58.68           C  
ATOM   2048  CB  PRO H  61      17.160  78.926  36.594  1.00 56.67           C  
ATOM   2049  CG  PRO H  61      15.902  78.093  36.689  1.00 58.83           C  
ATOM   2050  CD  PRO H  61      16.366  76.650  36.651  1.00 59.33           C  
ATOM   2051  C   PRO H  61      19.540  78.471  36.104  1.00 56.78           C  
ATOM   2052  O   PRO H  61      20.177  79.150  35.285  1.00 63.73           O  
ATOM   2053  N   SER H  62      20.026  78.031  37.274  1.00 51.67           N  
ATOM   2054  CA  SER H  62      21.341  78.428  37.860  1.00 53.01           C  
ATOM   2055  CB  SER H  62      21.424  78.103  39.332  1.00 55.44           C  
ATOM   2056  OG  SER H  62      20.307  78.618  40.045  1.00 62.96           O  
ATOM   2057  C   SER H  62      22.513  77.773  37.107  1.00 52.62           C  
ATOM   2058  O   SER H  62      23.634  78.243  37.257  1.00 58.78           O  
ATOM   2059  N   PHE H  63      22.264  76.707  36.356  1.00 52.46           N  
ATOM   2060  CA  PHE H  63      23.294  75.891  35.668  1.00 52.26           C  
ATOM   2061  CB  PHE H  63      23.351  74.502  36.325  1.00 52.10           C  
ATOM   2062  CG  PHE H  63      23.658  74.526  37.805  1.00 49.88           C  
ATOM   2063  CD1 PHE H  63      24.966  74.515  38.267  1.00 50.16           C  
ATOM   2064  CE1 PHE H  63      25.241  74.569  39.625  1.00 49.24           C  
ATOM   2065  CZ  PHE H  63      24.215  74.652  40.539  1.00 48.42           C  
ATOM   2066  CD2 PHE H  63      22.637  74.609  38.740  1.00 49.04           C  
ATOM   2067  CE2 PHE H  63      22.914  74.675  40.098  1.00 48.28           C  
ATOM   2068  C   PHE H  63      23.052  75.844  34.146  1.00 57.29           C  
ATOM   2069  O   PHE H  63      23.842  75.198  33.461  1.00 70.28           O  
ATOM   2070  N   GLN H  64      22.029  76.532  33.630  1.00 61.36           N  
ATOM   2071  CA  GLN H  64      21.821  76.656  32.166  1.00 66.42           C  
ATOM   2072  CB  GLN H  64      20.618  77.567  31.886  1.00 74.71           C  
ATOM   2073  CG  GLN H  64      20.328  77.778  30.403  1.00 81.51           C  
ATOM   2074  CD  GLN H  64      20.025  76.475  29.700  1.00 83.33           C  
ATOM   2075  OE1 GLN H  64      19.068  75.783  30.042  1.00 77.96           O  
ATOM   2076  NE2 GLN H  64      20.847  76.126  28.716  1.00 86.41           N  
ATOM   2077  C   GLN H  64      23.105  77.207  31.529  1.00 62.87           C  
ATOM   2078  O   GLN H  64      23.546  78.266  31.979  1.00 58.35           O  
ATOM   2079  N   GLY H  65      23.689  76.468  30.592  1.00 59.09           N  
ATOM   2080  CA  GLY H  65      24.871  76.928  29.823  1.00 60.33           C  
ATOM   2081  C   GLY H  65      26.088  77.260  30.685  1.00 60.83           C  
ATOM   2082  O   GLY H  65      27.011  77.849  30.148  1.00 64.62           O  
ATOM   2083  N   GLN H  66      26.091  76.896  31.976  1.00 59.89           N  
ATOM   2084  CA  GLN H  66      27.276  76.880  32.863  1.00 53.28           C  
ATOM   2085  CB  GLN H  66      26.930  77.212  34.316  1.00 56.26           C  
ATOM   2086  CG  GLN H  66      26.423  78.633  34.517  1.00 64.33           C  
ATOM   2087  CD  GLN H  66      27.402  79.691  34.064  1.00 73.10           C  
ATOM   2088  OE1 GLN H  66      28.611  79.457  33.967  1.00 78.82           O  
ATOM   2089  NE2 GLN H  66      26.880  80.879  33.786  1.00 75.22           N  
ATOM   2090  C   GLN H  66      27.953  75.501  32.782  1.00 47.61           C  
ATOM   2091  O   GLN H  66      29.179  75.426  32.985  1.00 48.09           O  
ATOM   2092  N   VAL H  67      27.187  74.427  32.593  1.00 43.68           N  
ATOM   2093  CA  VAL H  67      27.667  73.039  32.398  1.00 42.13           C  
ATOM   2094  CB  VAL H  67      27.415  72.174  33.646  1.00 43.34           C  
ATOM   2095  CG1 VAL H  67      27.797  72.901  34.923  1.00 44.29           C  
ATOM   2096  CG2 VAL H  67      25.966  71.713  33.719  1.00 43.77           C  
ATOM   2097  C   VAL H  67      26.928  72.413  31.215  1.00 39.24           C  
ATOM   2098  O   VAL H  67      25.976  73.024  30.726  1.00 36.72           O  
ATOM   2099  N   THR H  68      27.287  71.165  30.895  1.00 38.30           N  
ATOM   2100  CA  THR H  68      26.648  70.314  29.858  1.00 43.91           C  
ATOM   2101  CB  THR H  68      27.495  70.248  28.578  1.00 43.99           C  
ATOM   2102  OG1 THR H  68      27.291  71.474  27.890  1.00 44.13           O  
ATOM   2103  CG2 THR H  68      27.127  69.108  27.646  1.00 44.87           C  
ATOM   2104  C   THR H  68      26.443  68.900  30.428  1.00 47.88           C  
ATOM   2105  O   THR H  68      27.450  68.176  30.663  1.00 47.46           O  
ATOM   2106  N   ILE H  69      25.169  68.526  30.591  1.00 43.33           N  
ATOM   2107  CA  ILE H  69      24.750  67.133  30.886  1.00 39.99           C  
ATOM   2108  CB  ILE H  69      23.504  67.133  31.778  1.00 40.62           C  
ATOM   2109  CG1 ILE H  69      23.750  67.916  33.068  1.00 41.98           C  
ATOM   2110  CG2 ILE H  69      23.069  65.709  32.072  1.00 42.47           C  
ATOM   2111  CD1 ILE H  69      22.493  68.238  33.844  1.00 42.45           C  
ATOM   2112  C   ILE H  69      24.579  66.412  29.550  1.00 38.23           C  
ATOM   2113  O   ILE H  69      23.911  66.954  28.681  1.00 44.34           O  
ATOM   2114  N   SER H  70      25.161  65.224  29.424  1.00 37.83           N  
ATOM   2115  CA  SER H  70      25.212  64.409  28.193  1.00 39.62           C  
ATOM   2116  CB  SER H  70      26.540  64.592  27.498  1.00 43.25           C  
ATOM   2117  OG  SER H  70      27.533  65.099  28.395  1.00 49.04           O  
ATOM   2118  C   SER H  70      24.982  62.971  28.624  1.00 40.62           C  
ATOM   2119  O   SER H  70      24.926  62.741  29.874  1.00 41.48           O  
ATOM   2120  N   ALA H  71      24.916  62.038  27.681  1.00 41.80           N  
ATOM   2121  CA  ALA H  71      24.671  60.623  28.003  1.00 45.34           C  
ATOM   2122  CB  ALA H  71      23.210  60.397  28.287  1.00 47.97           C  
ATOM   2123  C   ALA H  71      25.167  59.731  26.888  1.00 47.53           C  
ATOM   2124  O   ALA H  71      25.275  60.200  25.738  1.00 51.99           O  
ATOM   2125  N   ASP H  72      25.390  58.460  27.219  1.00 51.18           N  
ATOM   2126  CA  ASP H  72      25.787  57.400  26.257  1.00 56.16           C  
ATOM   2127  CB  ASP H  72      27.313  57.231  26.196  1.00 57.39           C  
ATOM   2128  CG  ASP H  72      27.838  56.261  25.141  1.00 58.70           C  
ATOM   2129  OD1 ASP H  72      27.043  55.440  24.653  1.00 60.14           O  
ATOM   2130  OD2 ASP H  72      29.053  56.326  24.818  1.00 60.48           O  
ATOM   2131  C   ASP H  72      25.041  56.139  26.664  1.00 65.26           C  
ATOM   2132  O   ASP H  72      25.502  55.424  27.586  1.00 62.61           O  
ATOM   2133  N   LYS H  73      23.920  55.906  25.984  1.00 70.18           N  
ATOM   2134  CA  LYS H  73      22.927  54.869  26.358  1.00 70.20           C  
ATOM   2135  CB  LYS H  73      21.617  55.016  25.561  1.00 79.37           C  
ATOM   2136  CG  LYS H  73      21.691  54.807  24.045  1.00 86.89           C  
ATOM   2137  CD  LYS H  73      20.380  55.095  23.291  1.00 86.71           C  
ATOM   2138  CE  LYS H  73      20.513  55.043  21.776  1.00 81.02           C  
ATOM   2139  NZ  LYS H  73      19.961  56.258  21.129  1.00 77.58           N  
ATOM   2140  C   LYS H  73      23.543  53.472  26.204  1.00 64.23           C  
ATOM   2141  O   LYS H  73      23.069  52.564  26.892  1.00 70.01           O  
ATOM   2142  N   SER H  74      24.575  53.334  25.367  1.00 62.27           N  
ATOM   2143  CA  SER H  74      25.214  52.039  25.011  1.00 60.68           C  
ATOM   2144  CB  SER H  74      26.116  52.177  23.814  1.00 60.42           C  
ATOM   2145  OG  SER H  74      27.222  53.009  24.116  1.00 61.13           O  
ATOM   2146  C   SER H  74      25.982  51.472  26.209  1.00 56.40           C  
ATOM   2147  O   SER H  74      26.092  50.250  26.288  1.00 57.65           O  
ATOM   2148  N   ILE H  75      26.460  52.330  27.115  1.00 54.75           N  
ATOM   2149  CA  ILE H  75      27.252  51.928  28.317  1.00 51.27           C  
ATOM   2150  CB  ILE H  75      28.703  52.434  28.188  1.00 48.11           C  
ATOM   2151  CG1 ILE H  75      28.778  53.861  27.639  1.00 48.11           C  
ATOM   2152  CG2 ILE H  75      29.509  51.477  27.335  1.00 48.06           C  
ATOM   2153  CD1 ILE H  75      30.161  54.468  27.663  1.00 48.25           C  
ATOM   2154  C   ILE H  75      26.575  52.387  29.625  1.00 51.36           C  
ATOM   2155  O   ILE H  75      27.182  52.186  30.698  1.00 47.80           O  
ATOM   2156  N   ASN H  76      25.342  52.910  29.535  1.00 53.04           N  
ATOM   2157  CA  ASN H  76      24.446  53.222  30.685  1.00 53.22           C  
ATOM   2158  CB  ASN H  76      24.101  51.958  31.483  1.00 53.75           C  
ATOM   2159  CG  ASN H  76      23.164  51.049  30.717  1.00 54.90           C  
ATOM   2160  OD1 ASN H  76      22.837  51.313  29.567  1.00 65.36           O  
ATOM   2161  ND2 ASN H  76      22.691  49.994  31.349  1.00 55.61           N  
ATOM   2162  C   ASN H  76      25.076  54.357  31.495  1.00 49.15           C  
ATOM   2163  O   ASN H  76      25.046  54.282  32.732  1.00 44.35           O  
ATOM   2164  N   THR H  77      25.552  55.399  30.829  1.00 44.14           N  
ATOM   2165  CA  THR H  77      26.471  56.381  31.461  1.00 46.80           C  
ATOM   2166  CB  THR H  77      27.917  56.181  30.991  1.00 54.34           C  
ATOM   2167  OG1 THR H  77      28.219  54.789  31.084  1.00 54.83           O  
ATOM   2168  CG2 THR H  77      28.921  56.979  31.796  1.00 56.36           C  
ATOM   2169  C   THR H  77      26.010  57.811  31.176  1.00 41.18           C  
ATOM   2170  O   THR H  77      25.848  58.150  29.989  1.00 42.59           O  
ATOM   2171  N   ALA H  78      25.815  58.597  32.230  1.00 38.46           N  
ATOM   2172  CA  ALA H  78      25.530  60.040  32.153  1.00 39.54           C  
ATOM   2173  CB  ALA H  78      24.452  60.418  33.134  1.00 42.58           C  
ATOM   2174  C   ALA H  78      26.830  60.788  32.425  1.00 39.16           C  
ATOM   2175  O   ALA H  78      27.640  60.308  33.236  1.00 37.44           O  
ATOM   2176  N   TYR H  79      26.997  61.960  31.789  1.00 39.34           N  
ATOM   2177  CA  TYR H  79      28.218  62.796  31.899  1.00 38.22           C  
ATOM   2178  CB  TYR H  79      28.999  62.797  30.583  1.00 38.11           C  
ATOM   2179  CG  TYR H  79      29.504  61.451  30.113  1.00 40.43           C  
ATOM   2180  CD1 TYR H  79      30.713  60.922  30.543  1.00 41.76           C  
ATOM   2181  CE1 TYR H  79      31.180  59.695  30.082  1.00 44.59           C  
ATOM   2182  CZ  TYR H  79      30.429  58.956  29.180  1.00 44.13           C  
ATOM   2183  OH  TYR H  79      30.836  57.738  28.699  1.00 40.75           O  
ATOM   2184  CE2 TYR H  79      29.220  59.467  28.751  1.00 43.96           C  
ATOM   2185  CD2 TYR H  79      28.778  60.702  29.205  1.00 42.29           C  
ATOM   2186  C   TYR H  79      27.796  64.187  32.342  1.00 39.92           C  
ATOM   2187  O   TYR H  79      26.758  64.658  31.913  1.00 45.29           O  
ATOM   2188  N   LEU H  80      28.593  64.820  33.212  1.00 41.49           N  
ATOM   2189  CA  LEU H  80      28.466  66.261  33.558  1.00 41.67           C  
ATOM   2190  CB  LEU H  80      28.023  66.353  35.023  1.00 38.32           C  
ATOM   2191  CG  LEU H  80      28.208  67.716  35.689  1.00 39.92           C  
ATOM   2192  CD1 LEU H  80      27.375  68.773  34.982  1.00 42.45           C  
ATOM   2193  CD2 LEU H  80      27.847  67.684  37.166  1.00 39.84           C  
ATOM   2194  C   LEU H  80      29.826  66.903  33.321  1.00 47.14           C  
ATOM   2195  O   LEU H  80      30.767  66.404  33.908  1.00 51.73           O  
ATOM   2196  N   GLN H  81      29.921  67.881  32.402  1.00 49.90           N  
ATOM   2197  CA  GLN H  81      31.201  68.457  31.940  1.00 50.96           C  
ATOM   2198  CB  GLN H  81      31.614  67.957  30.553  1.00 55.27           C  
ATOM   2199  CG  GLN H  81      30.902  68.635  29.394  1.00 63.10           C  
ATOM   2200  CD  GLN H  81      31.225  67.965  28.082  1.00 68.24           C  
ATOM   2201  OE1 GLN H  81      32.334  68.102  27.563  1.00 78.55           O  
ATOM   2202  NE2 GLN H  81      30.260  67.234  27.539  1.00 63.54           N  
ATOM   2203  C   GLN H  81      31.182  69.983  31.924  1.00 50.01           C  
ATOM   2204  O   GLN H  81      30.163  70.558  31.578  1.00 57.20           O  
ATOM   2205  N   TRP H  82      32.346  70.561  32.221  1.00 49.81           N  
ATOM   2206  CA  TRP H  82      32.665  72.007  32.133  1.00 48.85           C  
ATOM   2207  CB  TRP H  82      33.197  72.490  33.481  1.00 45.23           C  
ATOM   2208  CG  TRP H  82      32.306  72.364  34.677  1.00 42.14           C  
ATOM   2209  CD1 TRP H  82      31.707  73.400  35.325  1.00 42.85           C  
ATOM   2210  NE1 TRP H  82      31.049  72.959  36.436  1.00 43.92           N  
ATOM   2211  CE2 TRP H  82      31.238  71.610  36.559  1.00 43.98           C  
ATOM   2212  CD2 TRP H  82      32.046  71.196  35.475  1.00 42.22           C  
ATOM   2213  CE3 TRP H  82      32.397  69.847  35.389  1.00 41.13           C  
ATOM   2214  CZ3 TRP H  82      31.929  68.976  36.348  1.00 42.69           C  
ATOM   2215  CH2 TRP H  82      31.126  69.409  37.408  1.00 43.45           C  
ATOM   2216  CZ2 TRP H  82      30.771  70.730  37.536  1.00 42.91           C  
ATOM   2217  C   TRP H  82      33.712  72.226  31.027  1.00 53.16           C  
ATOM   2218  O   TRP H  82      34.571  71.347  30.844  1.00 55.33           O  
ATOM   2219  N   SER H  82A     33.618  73.309  30.255  1.00 58.42           N  
ATOM   2220  CA  SER H  82A     34.689  73.641  29.281  1.00 56.74           C  
ATOM   2221  CB  SER H  82A     34.162  74.286  28.025  1.00 58.73           C  
ATOM   2222  OG  SER H  82A     33.494  75.494  28.318  1.00 68.24           O  
ATOM   2223  C   SER H  82A     35.792  74.408  30.013  1.00 51.92           C  
ATOM   2224  O   SER H  82A     36.941  74.100  29.739  1.00 57.83           O  
ATOM   2225  N   SER H  82B     35.448  75.284  30.957  1.00 44.88           N  
ATOM   2226  CA  SER H  82B     36.429  76.024  31.793  1.00 46.31           C  
ATOM   2227  CB  SER H  82B     36.671  77.371  31.176  1.00 48.72           C  
ATOM   2228  OG  SER H  82B     37.525  78.158  31.988  1.00 50.84           O  
ATOM   2229  C   SER H  82B     36.003  76.152  33.263  1.00 45.05           C  
ATOM   2230  O   SER H  82B     35.072  76.921  33.576  1.00 47.76           O  
ATOM   2231  N   LEU H  82C     36.724  75.471  34.161  1.00 41.76           N  
ATOM   2232  CA  LEU H  82C     36.401  75.412  35.604  1.00 41.46           C  
ATOM   2233  CB  LEU H  82C     37.156  74.254  36.269  1.00 43.29           C  
ATOM   2234  CG  LEU H  82C     36.557  72.868  36.051  1.00 45.22           C  
ATOM   2235  CD1 LEU H  82C     37.517  71.771  36.454  1.00 43.45           C  
ATOM   2236  CD2 LEU H  82C     35.252  72.731  36.814  1.00 48.63           C  
ATOM   2237  C   LEU H  82C     36.791  76.699  36.316  1.00 40.08           C  
ATOM   2238  O   LEU H  82C     37.836  77.264  36.008  1.00 38.04           O  
ATOM   2239  N   LYS H  83      35.953  77.125  37.243  1.00 44.82           N  
ATOM   2240  CA  LYS H  83      36.228  78.218  38.224  1.00 51.04           C  
ATOM   2241  CB  LYS H  83      35.051  79.209  38.341  1.00 62.05           C  
ATOM   2242  CG  LYS H  83      34.698  79.999  37.081  1.00 69.00           C  
ATOM   2243  CD  LYS H  83      33.217  80.326  36.877  1.00 73.37           C  
ATOM   2244  CE  LYS H  83      32.950  80.880  35.485  1.00 81.76           C  
ATOM   2245  NZ  LYS H  83      31.597  80.551  34.969  1.00 89.88           N  
ATOM   2246  C   LYS H  83      36.500  77.540  39.567  1.00 46.03           C  
ATOM   2247  O   LYS H  83      36.035  76.399  39.731  1.00 40.15           O  
ATOM   2248  N   ALA H  84      37.146  78.249  40.486  1.00 49.92           N  
ATOM   2249  CA  ALA H  84      37.405  77.795  41.877  1.00 52.54           C  
ATOM   2250  CB  ALA H  84      38.301  78.788  42.571  1.00 55.06           C  
ATOM   2251  C   ALA H  84      36.080  77.648  42.630  1.00 54.77           C  
ATOM   2252  O   ALA H  84      36.007  76.765  43.478  1.00 57.67           O  
ATOM   2253  N   SER H  85      35.052  78.431  42.272  1.00 61.44           N  
ATOM   2254  CA  SER H  85      33.676  78.369  42.851  1.00 55.70           C  
ATOM   2255  CB  SER H  85      32.827  79.505  42.382  1.00 56.15           C  
ATOM   2256  OG  SER H  85      32.445  79.292  41.029  1.00 62.59           O  
ATOM   2257  C   SER H  85      32.992  77.035  42.524  1.00 51.63           C  
ATOM   2258  O   SER H  85      32.063  76.710  43.274  1.00 59.97           O  
ATOM   2259  N   ASP H  86      33.454  76.305  41.496  1.00 44.96           N  
ATOM   2260  CA  ASP H  86      32.901  74.986  41.073  1.00 44.46           C  
ATOM   2261  CB  ASP H  86      33.285  74.668  39.624  1.00 46.56           C  
ATOM   2262  CG  ASP H  86      32.524  75.463  38.567  1.00 53.40           C  
ATOM   2263  OD1 ASP H  86      31.318  75.699  38.753  1.00 62.40           O  
ATOM   2264  OD2 ASP H  86      33.133  75.825  37.541  1.00 56.39           O  
ATOM   2265  C   ASP H  86      33.359  73.869  42.032  1.00 42.78           C  
ATOM   2266  O   ASP H  86      32.914  72.702  41.853  1.00 40.08           O  
ATOM   2267  N   THR H  87      34.216  74.196  42.999  1.00 42.61           N  
ATOM   2268  CA  THR H  87      34.693  73.246  44.042  1.00 42.61           C  
ATOM   2269  CB  THR H  87      35.719  73.889  44.983  1.00 39.11           C  
ATOM   2270  OG1 THR H  87      36.882  74.151  44.198  1.00 38.19           O  
ATOM   2271  CG2 THR H  87      36.042  73.025  46.185  1.00 37.24           C  
ATOM   2272  C   THR H  87      33.503  72.776  44.873  1.00 46.01           C  
ATOM   2273  O   THR H  87      32.879  73.622  45.571  1.00 51.04           O  
ATOM   2274  N   ALA H  88      33.149  71.504  44.736  1.00 45.81           N  
ATOM   2275  CA  ALA H  88      32.022  70.885  45.456  1.00 49.63           C  
ATOM   2276  CB  ALA H  88      30.727  71.375  44.873  1.00 56.49           C  
ATOM   2277  C   ALA H  88      32.131  69.378  45.346  1.00 48.02           C  
ATOM   2278  O   ALA H  88      33.139  68.875  44.868  1.00 51.40           O  
ATOM   2279  N   ILE H  89      31.081  68.699  45.781  1.00 45.03           N  
ATOM   2280  CA  ILE H  89      30.912  67.243  45.537  1.00 44.06           C  
ATOM   2281  CB  ILE H  89      30.929  66.427  46.845  1.00 43.61           C  
ATOM   2282  CG1 ILE H  89      30.365  65.027  46.631  1.00 46.91           C  
ATOM   2283  CG2 ILE H  89      30.210  67.134  47.969  1.00 44.38           C  
ATOM   2284  CD1 ILE H  89      30.733  64.071  47.739  1.00 52.99           C  
ATOM   2285  C   ILE H  89      29.610  67.105  44.767  1.00 40.04           C  
ATOM   2286  O   ILE H  89      28.636  67.720  45.185  1.00 41.15           O  
ATOM   2287  N   TYR H  90      29.646  66.390  43.656  1.00 37.37           N  
ATOM   2288  CA  TYR H  90      28.579  66.271  42.647  1.00 36.26           C  
ATOM   2289  CB  TYR H  90      29.196  66.605  41.290  1.00 39.51           C  
ATOM   2290  CG  TYR H  90      29.615  68.043  41.152  1.00 42.91           C  
ATOM   2291  CD1 TYR H  90      28.762  68.972  40.588  1.00 43.49           C  
ATOM   2292  CE1 TYR H  90      29.117  70.303  40.470  1.00 45.93           C  
ATOM   2293  CZ  TYR H  90      30.352  70.731  40.916  1.00 46.97           C  
ATOM   2294  OH  TYR H  90      30.701  72.052  40.792  1.00 47.41           O  
ATOM   2295  CE2 TYR H  90      31.214  69.814  41.493  1.00 48.44           C  
ATOM   2296  CD2 TYR H  90      30.843  68.482  41.607  1.00 45.77           C  
ATOM   2297  C   TYR H  90      28.037  64.842  42.700  1.00 34.06           C  
ATOM   2298  O   TYR H  90      28.762  63.884  42.346  1.00 31.10           O  
ATOM   2299  N   TYR H  91      26.805  64.698  43.191  1.00 32.50           N  
ATOM   2300  CA  TYR H  91      26.035  63.441  43.209  1.00 31.03           C  
ATOM   2301  CB  TYR H  91      25.063  63.439  44.378  1.00 28.90           C  
ATOM   2302  CG  TYR H  91      25.740  63.512  45.707  1.00 27.54           C  
ATOM   2303  CD1 TYR H  91      26.264  62.378  46.301  1.00 28.19           C  
ATOM   2304  CE1 TYR H  91      26.899  62.441  47.530  1.00 30.40           C  
ATOM   2305  CZ  TYR H  91      27.002  63.667  48.176  1.00 33.54           C  
ATOM   2306  OH  TYR H  91      27.632  63.795  49.381  1.00 36.49           O  
ATOM   2307  CE2 TYR H  91      26.481  64.812  47.588  1.00 32.17           C  
ATOM   2308  CD2 TYR H  91      25.858  64.723  46.356  1.00 29.16           C  
ATOM   2309  C   TYR H  91      25.236  63.342  41.916  1.00 31.09           C  
ATOM   2310  O   TYR H  91      24.666  64.344  41.523  1.00 28.84           O  
ATOM   2311  N   CYS H  92      25.216  62.171  41.270  1.00 32.15           N  
ATOM   2312  CA  CYS H  92      24.228  61.851  40.235  1.00 34.27           C  
ATOM   2313  CB  CYS H  92      24.805  61.112  39.038  1.00 33.57           C  
ATOM   2314  SG  CYS H  92      25.477  59.505  39.495  1.00 34.11           S  
ATOM   2315  C   CYS H  92      23.175  61.020  40.963  1.00 36.15           C  
ATOM   2316  O   CYS H  92      23.566  60.267  41.869  1.00 34.71           O  
ATOM   2317  N   ALA H  93      21.903  61.275  40.692  1.00 39.83           N  
ATOM   2318  CA  ALA H  93      20.781  60.524  41.271  1.00 41.55           C  
ATOM   2319  CB  ALA H  93      20.046  61.385  42.245  1.00 45.13           C  
ATOM   2320  C   ALA H  93      19.921  59.989  40.145  1.00 44.17           C  
ATOM   2321  O   ALA H  93      19.947  60.591  39.053  1.00 48.19           O  
ATOM   2322  N   GLY H  94      19.128  58.957  40.414  1.00 50.70           N  
ATOM   2323  CA  GLY H  94      18.324  58.212  39.436  1.00 55.10           C  
ATOM   2324  C   GLY H  94      16.881  58.080  39.882  1.00 62.72           C  
ATOM   2325  O   GLY H  94      16.614  57.602  40.988  1.00 61.12           O  
ATOM   2326  N   GLY H  95      15.968  58.581  39.046  1.00 70.92           N  
ATOM   2327  CA  GLY H  95      14.510  58.334  39.131  1.00 70.72           C  
ATOM   2328  C   GLY H  95      14.045  57.485  37.963  1.00 67.72           C  
ATOM   2329  O   GLY H  95      14.512  57.717  36.821  1.00 62.80           O  
ATOM   2330  N   SER H  96      13.141  56.534  38.203  1.00 68.93           N  
ATOM   2331  CA  SER H  96      12.585  55.622  37.156  1.00 70.19           C  
ATOM   2332  CB  SER H  96      11.980  54.402  37.824  1.00 68.68           C  
ATOM   2333  OG  SER H  96      11.763  54.651  39.211  1.00 73.19           O  
ATOM   2334  C   SER H  96      11.571  56.351  36.249  1.00 62.95           C  
ATOM   2335  O   SER H  96      11.262  55.857  35.164  1.00 68.01           O  
ATOM   2336  N   GLY H  97      11.264  57.625  36.530  1.00 51.79           N  
ATOM   2337  CA  GLY H  97      10.524  58.502  35.594  1.00 48.23           C  
ATOM   2338  C   GLY H  97      10.957  59.967  35.704  1.00 48.10           C  
ATOM   2339  O   GLY H  97      11.760  60.328  36.630  1.00 50.88           O  
ATOM   2340  N   ILE H  98      10.473  60.786  34.776  1.00 46.08           N  
ATOM   2341  CA  ILE H  98      10.473  62.267  34.938  1.00 51.22           C  
ATOM   2342  CB  ILE H  98      10.401  63.019  33.599  1.00 53.35           C  
ATOM   2343  CG1 ILE H  98      10.612  64.515  33.802  1.00 50.51           C  
ATOM   2344  CG2 ILE H  98       9.104  62.758  32.868  1.00 58.91           C  
ATOM   2345  CD1 ILE H  98      12.027  64.849  34.184  1.00 55.20           C  
ATOM   2346  C   ILE H  98       9.286  62.584  35.832  1.00 50.37           C  
ATOM   2347  O   ILE H  98       8.233  61.971  35.648  1.00 56.07           O  
ATOM   2348  N   SER H  99       9.459  63.513  36.761  1.00 52.70           N  
ATOM   2349  CA  SER H  99       8.491  63.845  37.843  1.00 52.67           C  
ATOM   2350  CB  SER H  99       7.169  64.275  37.246  1.00 54.48           C  
ATOM   2351  OG  SER H  99       6.682  65.456  37.865  1.00 56.05           O  
ATOM   2352  C   SER H  99       8.380  62.644  38.799  1.00 54.54           C  
ATOM   2353  O   SER H  99       7.256  62.189  39.112  1.00 50.19           O  
ATOM   2354  N   THR H 100       9.542  62.136  39.195  1.00 62.21           N  
ATOM   2355  CA  THR H 100       9.754  60.962  40.062  1.00 57.39           C  
ATOM   2356  CB  THR H 100      10.181  59.799  39.167  1.00 65.21           C  
ATOM   2357  OG1 THR H 100       9.040  59.594  38.328  1.00 65.26           O  
ATOM   2358  CG2 THR H 100      10.629  58.557  39.914  1.00 67.73           C  
ATOM   2359  C   THR H 100      10.803  61.327  41.105  1.00 55.32           C  
ATOM   2360  O   THR H 100      11.705  62.117  40.808  1.00 57.45           O  
ATOM   2361  N   PRO H 100A     10.712  60.778  42.341  1.00 51.62           N  
ATOM   2362  CA  PRO H 100A     11.742  61.028  43.345  1.00 49.93           C  
ATOM   2363  CB  PRO H 100A     11.129  60.420  44.617  1.00 46.56           C  
ATOM   2364  CG  PRO H 100A     10.299  59.267  44.095  1.00 46.97           C  
ATOM   2365  CD  PRO H 100A      9.702  59.813  42.814  1.00 51.61           C  
ATOM   2366  C   PRO H 100A     13.025  60.306  42.904  1.00 51.92           C  
ATOM   2367  O   PRO H 100A     12.931  59.302  42.165  1.00 48.80           O  
ATOM   2368  N   MET H 100B     14.181  60.799  43.364  1.00 52.64           N  
ATOM   2369  CA  MET H 100B     15.480  60.112  43.172  1.00 49.33           C  
ATOM   2370  CB  MET H 100B     16.601  61.131  43.306  1.00 54.67           C  
ATOM   2371  CG  MET H 100B     16.512  62.166  42.195  1.00 58.69           C  
ATOM   2372  SD  MET H 100B     16.996  63.830  42.719  1.00 66.12           S  
ATOM   2373  CE  MET H 100B     17.189  64.543  41.086  1.00 68.00           C  
ATOM   2374  C   MET H 100B     15.599  58.951  44.163  1.00 46.26           C  
ATOM   2375  O   MET H 100B     16.041  59.189  45.313  1.00 40.57           O  
ATOM   2376  N   ASP H 101      15.241  57.728  43.709  1.00 47.40           N  
ATOM   2377  CA  ASP H 101      15.289  56.454  44.500  1.00 46.98           C  
ATOM   2378  CB  ASP H 101      14.874  55.156  43.784  1.00 50.98           C  
ATOM   2379  CG  ASP H 101      13.849  55.189  42.657  1.00 60.68           C  
ATOM   2380  OD1 ASP H 101      12.751  55.771  42.840  1.00 70.48           O  
ATOM   2381  OD2 ASP H 101      14.138  54.568  41.600  1.00 64.75           O  
ATOM   2382  C   ASP H 101      16.748  56.153  44.832  1.00 46.95           C  
ATOM   2383  O   ASP H 101      17.021  55.750  45.991  1.00 55.35           O  
ATOM   2384  N   VAL H 102      17.627  56.322  43.826  1.00 42.20           N  
ATOM   2385  CA  VAL H 102      19.015  55.784  43.710  1.00 38.60           C  
ATOM   2386  CB  VAL H 102      19.090  54.917  42.449  1.00 36.49           C  
ATOM   2387  CG1 VAL H 102      20.515  54.710  41.979  1.00 35.68           C  
ATOM   2388  CG2 VAL H 102      18.361  53.605  42.674  1.00 39.37           C  
ATOM   2389  C   VAL H 102      19.997  56.942  43.605  1.00 37.90           C  
ATOM   2390  O   VAL H 102      19.729  57.827  42.788  1.00 37.09           O  
ATOM   2391  N   TRP H 103      21.116  56.864  44.330  1.00 38.90           N  
ATOM   2392  CA  TRP H 103      22.193  57.892  44.333  1.00 37.13           C  
ATOM   2393  CB  TRP H 103      22.216  58.638  45.660  1.00 34.67           C  
ATOM   2394  CG  TRP H 103      21.008  59.481  45.868  1.00 33.02           C  
ATOM   2395  CD1 TRP H 103      19.774  59.068  46.255  1.00 32.43           C  
ATOM   2396  NE1 TRP H 103      18.942  60.145  46.370  1.00 33.71           N  
ATOM   2397  CE2 TRP H 103      19.630  61.283  46.060  1.00 31.18           C  
ATOM   2398  CD2 TRP H 103      20.940  60.904  45.734  1.00 31.99           C  
ATOM   2399  CE3 TRP H 103      21.861  61.888  45.383  1.00 31.50           C  
ATOM   2400  CZ3 TRP H 103      21.451  63.195  45.355  1.00 30.65           C  
ATOM   2401  CH2 TRP H 103      20.141  63.542  45.650  1.00 31.57           C  
ATOM   2402  CZ2 TRP H 103      19.209  62.601  46.012  1.00 31.76           C  
ATOM   2403  C   TRP H 103      23.574  57.280  44.063  1.00 36.72           C  
ATOM   2404  O   TRP H 103      23.849  56.139  44.469  1.00 37.38           O  
ATOM   2405  N   GLY H 104      24.425  58.034  43.382  1.00 36.66           N  
ATOM   2406  CA  GLY H 104      25.874  57.786  43.291  1.00 36.62           C  
ATOM   2407  C   GLY H 104      26.543  58.075  44.618  1.00 36.23           C  
ATOM   2408  O   GLY H 104      25.907  58.717  45.451  1.00 35.76           O  
ATOM   2409  N   GLN H 105      27.776  57.604  44.796  1.00 37.72           N  
ATOM   2410  CA  GLN H 105      28.597  57.789  46.020  1.00 38.75           C  
ATOM   2411  CB  GLN H 105      29.788  56.823  46.038  1.00 37.36           C  
ATOM   2412  CG  GLN H 105      30.851  57.073  44.970  1.00 36.72           C  
ATOM   2413  CD  GLN H 105      30.633  56.329  43.673  1.00 38.20           C  
ATOM   2414  OE1 GLN H 105      29.619  55.678  43.465  1.00 46.97           O  
ATOM   2415  NE2 GLN H 105      31.580  56.429  42.759  1.00 37.23           N  
ATOM   2416  C   GLN H 105      29.080  59.238  46.111  1.00 39.31           C  
ATOM   2417  O   GLN H 105      29.502  59.628  47.196  1.00 37.42           O  
ATOM   2418  N   GLY H 106      29.015  59.977  44.998  1.00 41.32           N  
ATOM   2419  CA  GLY H 106      29.443  61.383  44.885  1.00 41.20           C  
ATOM   2420  C   GLY H 106      30.842  61.488  44.347  1.00 40.74           C  
ATOM   2421  O   GLY H 106      31.658  60.603  44.701  1.00 45.87           O  
ATOM   2422  N   THR H 107      31.108  62.482  43.484  1.00 38.28           N  
ATOM   2423  CA  THR H 107      32.472  62.738  42.941  1.00 37.32           C  
ATOM   2424  CB  THR H 107      32.509  62.791  41.404  1.00 34.65           C  
ATOM   2425  OG1 THR H 107      32.083  61.576  40.787  1.00 32.76           O  
ATOM   2426  CG2 THR H 107      33.897  63.084  40.883  1.00 34.23           C  
ATOM   2427  C   THR H 107      32.954  64.076  43.496  1.00 37.62           C  
ATOM   2428  O   THR H 107      32.324  65.083  43.208  1.00 37.75           O  
ATOM   2429  N   THR H 108      34.005  64.075  44.305  1.00 41.17           N  
ATOM   2430  CA  THR H 108      34.580  65.311  44.890  1.00 37.56           C  
ATOM   2431  CB  THR H 108      35.400  64.973  46.139  1.00 34.09           C  
ATOM   2432  OG1 THR H 108      34.495  64.406  47.084  1.00 31.17           O  
ATOM   2433  CG2 THR H 108      36.125  66.175  46.696  1.00 33.24           C  
ATOM   2434  C   THR H 108      35.416  66.009  43.815  1.00 36.42           C  
ATOM   2435  O   THR H 108      36.349  65.389  43.291  1.00 34.68           O  
ATOM   2436  N   VAL H 109      35.070  67.254  43.497  1.00 36.82           N  
ATOM   2437  CA  VAL H 109      35.865  68.109  42.582  1.00 37.42           C  
ATOM   2438  CB  VAL H 109      35.011  68.632  41.418  1.00 40.09           C  
ATOM   2439  CG1 VAL H 109      35.730  69.726  40.631  1.00 42.28           C  
ATOM   2440  CG2 VAL H 109      34.557  67.495  40.517  1.00 40.52           C  
ATOM   2441  C   VAL H 109      36.445  69.267  43.394  1.00 37.68           C  
ATOM   2442  O   VAL H 109      35.664  70.009  44.035  1.00 37.44           O  
ATOM   2443  N   THR H 110      37.769  69.410  43.357  1.00 38.60           N  
ATOM   2444  CA  THR H 110      38.481  70.539  43.990  1.00 37.74           C  
ATOM   2445  CB  THR H 110      39.574  70.091  44.950  1.00 40.67           C  
ATOM   2446  OG1 THR H 110      39.052  69.018  45.735  1.00 43.96           O  
ATOM   2447  CG2 THR H 110      40.065  71.248  45.790  1.00 41.95           C  
ATOM   2448  C   THR H 110      39.118  71.335  42.870  1.00 37.46           C  
ATOM   2449  O   THR H 110      39.895  70.751  42.128  1.00 37.05           O  
ATOM   2450  N   VAL H 111      38.734  72.597  42.725  1.00 39.33           N  
ATOM   2451  CA  VAL H 111      39.368  73.529  41.746  1.00 40.68           C  
ATOM   2452  CB  VAL H 111      38.342  74.120  40.749  1.00 43.20           C  
ATOM   2453  CG1 VAL H 111      39.015  74.897  39.633  1.00 44.64           C  
ATOM   2454  CG2 VAL H 111      37.448  73.058  40.123  1.00 43.91           C  
ATOM   2455  C   VAL H 111      40.114  74.568  42.586  1.00 39.52           C  
ATOM   2456  O   VAL H 111      39.515  75.205  43.458  1.00 42.81           O  
ATOM   2457  N   SER H 112      41.420  74.722  42.354  1.00 38.72           N  
ATOM   2458  CA  SER H 112      42.345  75.577  43.162  1.00 40.60           C  
ATOM   2459  CB  SER H 112      42.602  74.966  44.549  1.00 40.52           C  
ATOM   2460  OG  SER H 112      43.509  75.704  45.370  1.00 34.18           O  
ATOM   2461  C   SER H 112      43.630  75.818  42.364  1.00 42.25           C  
ATOM   2462  O   SER H 112      44.111  74.875  41.703  1.00 42.83           O  
ATOM   2463  N   SER H 113      44.154  77.052  42.439  1.00 42.75           N  
ATOM   2464  CA  SER H 113      45.463  77.427  41.832  1.00 45.60           C  
ATOM   2465  CB  SER H 113      45.606  78.918  41.746  1.00 46.28           C  
ATOM   2466  OG  SER H 113      45.426  79.489  43.027  1.00 53.50           O  
ATOM   2467  C   SER H 113      46.623  76.757  42.609  1.00 41.12           C  
ATOM   2468  O   SER H 113      47.738  76.712  42.059  1.00 40.24           O  
ATOM   2469  N   ALA H 114      46.326  76.172  43.775  1.00 37.82           N  
ATOM   2470  CA  ALA H 114      47.321  75.485  44.624  1.00 35.59           C  
ATOM   2471  CB  ALA H 114      46.741  75.192  45.985  1.00 35.16           C  
ATOM   2472  C   ALA H 114      47.810  74.217  43.923  1.00 34.29           C  
ATOM   2473  O   ALA H 114      47.006  73.523  43.254  1.00 30.89           O  
ATOM   2474  N   SER H 115      49.106  73.969  44.070  1.00 35.94           N  
ATOM   2475  CA  SER H 115      49.827  72.758  43.596  1.00 39.38           C  
ATOM   2476  CB  SER H 115      51.212  73.092  43.113  1.00 45.75           C  
ATOM   2477  OG  SER H 115      51.161  73.928  41.964  1.00 54.10           O  
ATOM   2478  C   SER H 115      49.925  71.756  44.736  1.00 34.70           C  
ATOM   2479  O   SER H 115      49.956  72.202  45.855  1.00 31.39           O  
ATOM   2480  N   THR H 116      50.003  70.466  44.428  1.00 34.18           N  
ATOM   2481  CA  THR H 116      50.196  69.391  45.421  1.00 35.56           C  
ATOM   2482  CB  THR H 116      50.603  68.083  44.733  1.00 35.89           C  
ATOM   2483  OG1 THR H 116      49.514  67.652  43.926  1.00 39.25           O  
ATOM   2484  CG2 THR H 116      50.947  66.971  45.692  1.00 36.01           C  
ATOM   2485  C   THR H 116      51.291  69.841  46.385  1.00 35.13           C  
ATOM   2486  O   THR H 116      52.391  70.172  45.929  1.00 42.47           O  
ATOM   2487  N   LYS H 117      51.021  69.803  47.682  1.00 32.54           N  
ATOM   2488  CA  LYS H 117      52.028  70.070  48.736  1.00 32.61           C  
ATOM   2489  CB  LYS H 117      51.990  71.549  49.132  1.00 37.03           C  
ATOM   2490  CG  LYS H 117      53.315  72.099  49.632  1.00 43.73           C  
ATOM   2491  CD  LYS H 117      53.250  72.886  50.922  1.00 49.57           C  
ATOM   2492  CE  LYS H 117      54.284  72.355  51.906  1.00 62.12           C  
ATOM   2493  NZ  LYS H 117      54.435  73.190  53.127  1.00 71.85           N  
ATOM   2494  C   LYS H 117      51.789  69.134  49.922  1.00 30.93           C  
ATOM   2495  O   LYS H 117      50.654  69.037  50.418  1.00 28.87           O  
ATOM   2496  N   GLY H 118      52.851  68.486  50.375  1.00 30.94           N  
ATOM   2497  CA  GLY H 118      52.796  67.548  51.510  1.00 28.56           C  
ATOM   2498  C   GLY H 118      52.730  68.314  52.818  1.00 29.21           C  
ATOM   2499  O   GLY H 118      53.224  69.439  52.932  1.00 29.53           O  
ATOM   2500  N   PRO H 119      52.086  67.745  53.848  1.00 32.48           N  
ATOM   2501  CA  PRO H 119      51.887  68.454  55.106  1.00 33.19           C  
ATOM   2502  CB  PRO H 119      50.918  67.585  55.913  1.00 33.29           C  
ATOM   2503  CG  PRO H 119      51.036  66.191  55.293  1.00 33.51           C  
ATOM   2504  CD  PRO H 119      51.470  66.410  53.854  1.00 34.49           C  
ATOM   2505  C   PRO H 119      53.171  68.561  55.920  1.00 35.32           C  
ATOM   2506  O   PRO H 119      54.066  67.718  55.752  1.00 38.21           O  
ATOM   2507  N   SER H 120      53.223  69.563  56.778  1.00 39.24           N  
ATOM   2508  CA  SER H 120      54.264  69.711  57.824  1.00 40.73           C  
ATOM   2509  CB  SER H 120      54.832  71.123  57.777  1.00 43.71           C  
ATOM   2510  OG  SER H 120      54.860  71.617  56.428  1.00 46.92           O  
ATOM   2511  C   SER H 120      53.593  69.336  59.145  1.00 37.53           C  
ATOM   2512  O   SER H 120      52.465  69.780  59.362  1.00 40.42           O  
ATOM   2513  N   VAL H 121      54.206  68.460  59.929  1.00 34.84           N  
ATOM   2514  CA  VAL H 121      53.581  67.880  61.145  1.00 35.44           C  
ATOM   2515  CB  VAL H 121      53.563  66.348  61.051  1.00 33.97           C  
ATOM   2516  CG1 VAL H 121      52.921  65.720  62.271  1.00 35.18           C  
ATOM   2517  CG2 VAL H 121      52.836  65.911  59.795  1.00 34.18           C  
ATOM   2518  C   VAL H 121      54.338  68.381  62.364  1.00 36.02           C  
ATOM   2519  O   VAL H 121      55.536  68.156  62.400  1.00 41.62           O  
ATOM   2520  N   PHE H 122      53.638  69.039  63.287  1.00 32.57           N  
ATOM   2521  CA  PHE H 122      54.212  69.687  64.476  1.00 31.93           C  
ATOM   2522  CB  PHE H 122      53.971  71.194  64.458  1.00 32.40           C  
ATOM   2523  CG  PHE H 122      54.465  71.870  63.211  1.00 30.37           C  
ATOM   2524  CD1 PHE H 122      55.798  71.813  62.862  1.00 30.03           C  
ATOM   2525  CE1 PHE H 122      56.253  72.421  61.706  1.00 29.39           C  
ATOM   2526  CZ  PHE H 122      55.382  73.083  60.881  1.00 28.61           C  
ATOM   2527  CD2 PHE H 122      53.599  72.543  62.380  1.00 29.14           C  
ATOM   2528  CE2 PHE H 122      54.057  73.143  61.219  1.00 29.85           C  
ATOM   2529  C   PHE H 122      53.504  69.127  65.684  1.00 33.30           C  
ATOM   2530  O   PHE H 122      52.286  68.974  65.631  1.00 36.97           O  
ATOM   2531  N   PRO H 123      54.215  68.870  66.804  1.00 36.33           N  
ATOM   2532  CA  PRO H 123      53.560  68.392  68.013  1.00 37.31           C  
ATOM   2533  CB  PRO H 123      54.705  67.980  68.946  1.00 38.20           C  
ATOM   2534  CG  PRO H 123      55.904  68.791  68.459  1.00 37.03           C  
ATOM   2535  CD  PRO H 123      55.664  69.042  66.980  1.00 36.53           C  
ATOM   2536  C   PRO H 123      52.811  69.516  68.730  1.00 39.42           C  
ATOM   2537  O   PRO H 123      53.350  70.594  68.867  1.00 43.70           O  
ATOM   2538  N   LEU H 124      51.603  69.216  69.179  1.00 40.83           N  
ATOM   2539  CA  LEU H 124      50.938  69.875  70.326  1.00 40.50           C  
ATOM   2540  CB  LEU H 124      49.435  69.898  70.050  1.00 40.00           C  
ATOM   2541  CG  LEU H 124      49.090  70.408  68.650  1.00 40.72           C  
ATOM   2542  CD1 LEU H 124      47.587  70.451  68.434  1.00 41.99           C  
ATOM   2543  CD2 LEU H 124      49.721  71.774  68.396  1.00 41.12           C  
ATOM   2544  C   LEU H 124      51.344  69.122  71.587  1.00 41.96           C  
ATOM   2545  O   LEU H 124      50.660  68.187  71.955  1.00 40.60           O  
ATOM   2546  N   ALA H 125      52.468  69.525  72.186  1.00 46.58           N  
ATOM   2547  CA  ALA H 125      53.067  68.916  73.385  1.00 51.37           C  
ATOM   2548  CB  ALA H 125      54.429  69.528  73.634  1.00 55.83           C  
ATOM   2549  C   ALA H 125      52.124  69.095  74.569  1.00 49.71           C  
ATOM   2550  O   ALA H 125      51.542  70.147  74.770  1.00 50.52           O  
ATOM   2551  N   PRO H 126      51.973  68.086  75.437  1.00 52.81           N  
ATOM   2552  CA  PRO H 126      51.140  68.220  76.634  1.00 59.92           C  
ATOM   2553  CB  PRO H 126      51.037  66.782  77.164  1.00 59.14           C  
ATOM   2554  CG  PRO H 126      52.327  66.121  76.695  1.00 56.14           C  
ATOM   2555  CD  PRO H 126      52.678  66.796  75.378  1.00 54.25           C  
ATOM   2556  C   PRO H 126      51.851  69.079  77.684  1.00 67.43           C  
ATOM   2557  O   PRO H 126      53.017  68.832  77.883  1.00 70.31           O  
ATOM   2558  N   SER H 127      51.165  70.037  78.321  1.00 77.56           N  
ATOM   2559  CA  SER H 127      51.804  70.913  79.342  1.00 82.12           C  
ATOM   2560  CB  SER H 127      50.961  72.092  79.748  1.00 76.92           C  
ATOM   2561  OG  SER H 127      50.190  71.773  80.889  1.00 72.86           O  
ATOM   2562  C   SER H 127      52.213  70.043  80.538  1.00 89.36           C  
ATOM   2563  O   SER H 127      51.427  69.139  80.948  1.00 78.96           O  
ATOM   2564  N   SER H 128      53.430  70.266  81.049  1.00110.38           N  
ATOM   2565  CA  SER H 128      53.997  69.505  82.192  1.00121.25           C  
ATOM   2566  CB  SER H 128      55.515  69.539  82.236  1.00113.05           C  
ATOM   2567  OG  SER H 128      55.980  70.751  82.811  1.00118.82           O  
ATOM   2568  C   SER H 128      53.347  70.027  83.481  1.00120.82           C  
ATOM   2569  O   SER H 128      53.295  69.253  84.454  1.00133.78           O  
ATOM   2570  N   LYS H 129      52.827  71.263  83.475  1.00108.04           N  
ATOM   2571  CA  LYS H 129      52.041  71.816  84.614  1.00115.32           C  
ATOM   2572  CB  LYS H 129      52.319  73.316  84.793  1.00122.95           C  
ATOM   2573  CG  LYS H 129      53.792  73.714  84.876  1.00128.96           C  
ATOM   2574  CD  LYS H 129      54.141  74.590  86.075  1.00123.19           C  
ATOM   2575  CE  LYS H 129      54.426  73.791  87.331  1.00118.56           C  
ATOM   2576  NZ  LYS H 129      54.032  74.533  88.551  1.00117.25           N  
ATOM   2577  C   LYS H 129      50.547  71.558  84.376  1.00108.99           C  
ATOM   2578  O   LYS H 129      49.862  72.528  84.032  1.00109.03           O  
ATOM   2579  N   SER H 130      50.068  70.312  84.550  1.00110.53           N  
ATOM   2580  CA  SER H 130      48.665  69.870  84.272  1.00117.56           C  
ATOM   2581  CB  SER H 130      48.543  69.111  82.947  1.00108.28           C  
ATOM   2582  OG  SER H 130      49.222  67.858  82.958  1.00 86.52           O  
ATOM   2583  C   SER H 130      48.109  69.042  85.442  1.00131.59           C  
ATOM   2584  O   SER H 130      48.924  68.517  86.229  1.00131.85           O  
ATOM   2585  N   THR H 131      46.773  68.922  85.542  1.00145.61           N  
ATOM   2586  CA  THR H 131      46.065  68.254  86.678  1.00138.16           C  
ATOM   2587  CB  THR H 131      44.527  68.357  86.570  1.00125.95           C  
ATOM   2588  OG1 THR H 131      44.026  67.547  85.508  1.00131.95           O  
ATOM   2589  CG2 THR H 131      44.014  69.768  86.356  1.00115.23           C  
ATOM   2590  C   THR H 131      46.666  66.841  86.812  1.00135.64           C  
ATOM   2591  O   THR H 131      46.487  66.024  85.889  1.00135.51           O  
ATOM   2592  N   SER H 132      47.393  66.609  87.916  1.00135.93           N  
ATOM   2593  CA  SER H 132      48.349  65.493  88.177  1.00125.78           C  
ATOM   2594  CB  SER H 132      49.287  65.893  89.287  1.00112.50           C  
ATOM   2595  OG  SER H 132      50.144  64.824  89.629  1.00110.70           O  
ATOM   2596  C   SER H 132      47.653  64.156  88.510  1.00129.15           C  
ATOM   2597  O   SER H 132      48.347  63.122  88.467  1.00126.39           O  
ATOM   2598  N   GLY H 133      46.362  64.166  88.873  1.00130.99           N  
ATOM   2599  CA  GLY H 133      45.536  62.955  89.078  1.00123.34           C  
ATOM   2600  C   GLY H 133      44.558  62.712  87.933  1.00121.79           C  
ATOM   2601  O   GLY H 133      44.124  61.543  87.777  1.00107.91           O  
ATOM   2602  N   GLY H 134      44.223  63.763  87.163  1.00115.18           N  
ATOM   2603  CA  GLY H 134      43.241  63.738  86.058  1.00104.19           C  
ATOM   2604  C   GLY H 134      43.860  63.411  84.700  1.00 94.31           C  
ATOM   2605  O   GLY H 134      44.905  62.717  84.632  1.00 76.66           O  
ATOM   2606  N   THR H 135      43.212  63.865  83.631  1.00 87.16           N  
ATOM   2607  CA  THR H 135      43.568  63.553  82.213  1.00 80.97           C  
ATOM   2608  CB  THR H 135      42.278  63.155  81.476  1.00 83.54           C  
ATOM   2609  OG1 THR H 135      42.594  62.921  80.106  1.00103.75           O  
ATOM   2610  CG2 THR H 135      41.184  64.202  81.528  1.00 84.70           C  
ATOM   2611  C   THR H 135      44.286  64.746  81.570  1.00 65.69           C  
ATOM   2612  O   THR H 135      43.918  65.876  81.915  1.00 67.32           O  
ATOM   2613  N   ALA H 136      45.242  64.473  80.672  1.00 57.68           N  
ATOM   2614  CA  ALA H 136      46.020  65.465  79.896  1.00 52.24           C  
ATOM   2615  CB  ALA H 136      47.496  65.299  80.160  1.00 51.67           C  
ATOM   2616  C   ALA H 136      45.737  65.292  78.410  1.00 46.84           C  
ATOM   2617  O   ALA H 136      45.322  64.232  78.048  1.00 49.56           O  
ATOM   2618  N   ALA H 137      45.897  66.341  77.618  1.00 42.94           N  
ATOM   2619  CA  ALA H 137      45.707  66.333  76.159  1.00 39.27           C  
ATOM   2620  CB  ALA H 137      44.613  67.294  75.782  1.00 39.44           C  
ATOM   2621  C   ALA H 137      47.016  66.712  75.476  1.00 40.14           C  
ATOM   2622  O   ALA H 137      47.806  67.508  76.048  1.00 40.62           O  
ATOM   2623  N   LEU H 138      47.217  66.107  74.316  1.00 39.64           N  
ATOM   2624  CA  LEU H 138      48.352  66.287  73.385  1.00 37.59           C  
ATOM   2625  CB  LEU H 138      49.457  65.303  73.756  1.00 35.07           C  
ATOM   2626  CG  LEU H 138      49.129  63.831  73.567  1.00 35.23           C  
ATOM   2627  CD1 LEU H 138      50.179  63.174  72.711  1.00 36.67           C  
ATOM   2628  CD2 LEU H 138      49.062  63.131  74.902  1.00 36.10           C  
ATOM   2629  C   LEU H 138      47.836  66.020  71.971  1.00 36.56           C  
ATOM   2630  O   LEU H 138      46.747  65.488  71.822  1.00 33.60           O  
ATOM   2631  N   GLY H 139      48.602  66.378  70.955  1.00 36.56           N  
ATOM   2632  CA  GLY H 139      48.101  66.158  69.594  1.00 36.51           C  
ATOM   2633  C   GLY H 139      49.131  66.516  68.561  1.00 36.73           C  
ATOM   2634  O   GLY H 139      50.269  66.695  68.921  1.00 38.37           O  
ATOM   2635  N   CYS H 140      48.707  66.569  67.307  1.00 39.50           N  
ATOM   2636  CA  CYS H 140      49.583  66.926  66.177  1.00 40.54           C  
ATOM   2637  CB  CYS H 140      49.737  65.732  65.253  1.00 47.40           C  
ATOM   2638  SG  CYS H 140      51.157  64.713  65.683  1.00 61.67           S  
ATOM   2639  C   CYS H 140      48.887  67.991  65.353  1.00 34.35           C  
ATOM   2640  O   CYS H 140      47.689  67.931  65.246  1.00 29.99           O  
ATOM   2641  N   LEU H 141      49.646  68.924  64.804  1.00 32.60           N  
ATOM   2642  CA  LEU H 141      49.053  69.938  63.916  1.00 33.11           C  
ATOM   2643  CB  LEU H 141      49.539  71.315  64.367  1.00 35.99           C  
ATOM   2644  CG  LEU H 141      49.259  72.492  63.441  1.00 36.62           C  
ATOM   2645  CD1 LEU H 141      47.778  72.762  63.338  1.00 38.56           C  
ATOM   2646  CD2 LEU H 141      49.966  73.721  63.952  1.00 34.41           C  
ATOM   2647  C   LEU H 141      49.545  69.600  62.519  1.00 31.42           C  
ATOM   2648  O   LEU H 141      50.722  69.577  62.331  1.00 32.94           O  
ATOM   2649  N   VAL H 142      48.643  69.302  61.599  1.00 30.42           N  
ATOM   2650  CA  VAL H 142      49.047  68.983  60.208  1.00 30.73           C  
ATOM   2651  CB  VAL H 142      48.249  67.782  59.688  1.00 31.52           C  
ATOM   2652  CG1 VAL H 142      48.824  67.234  58.408  1.00 30.84           C  
ATOM   2653  CG2 VAL H 142      48.178  66.694  60.734  1.00 32.51           C  
ATOM   2654  C   VAL H 142      48.710  70.248  59.451  1.00 31.65           C  
ATOM   2655  O   VAL H 142      47.545  70.566  59.406  1.00 32.85           O  
ATOM   2656  N   LYS H 143      49.705  70.895  58.860  1.00 36.10           N  
ATOM   2657  CA  LYS H 143      49.481  72.220  58.254  1.00 39.48           C  
ATOM   2658  CB  LYS H 143      50.346  73.220  59.017  1.00 42.31           C  
ATOM   2659  CG  LYS H 143      49.617  74.222  59.888  1.00 46.96           C  
ATOM   2660  CD  LYS H 143      50.439  75.440  60.161  1.00 51.53           C  
ATOM   2661  CE  LYS H 143      50.380  76.463  59.056  1.00 55.53           C  
ATOM   2662  NZ  LYS H 143      49.186  77.320  59.185  1.00 59.62           N  
ATOM   2663  C   LYS H 143      50.026  72.307  56.841  1.00 34.68           C  
ATOM   2664  O   LYS H 143      50.951  71.604  56.523  1.00 34.81           O  
ATOM   2665  N   ASP H 144      49.452  73.214  56.066  1.00 34.64           N  
ATOM   2666  CA  ASP H 144      49.950  73.539  54.714  1.00 40.25           C  
ATOM   2667  CB  ASP H 144      51.246  74.330  54.840  1.00 43.98           C  
ATOM   2668  CG  ASP H 144      51.067  75.520  55.753  1.00 47.06           C  
ATOM   2669  OD1 ASP H 144      49.944  75.982  55.850  1.00 53.17           O  
ATOM   2670  OD2 ASP H 144      52.047  75.964  56.349  1.00 47.90           O  
ATOM   2671  C   ASP H 144      50.049  72.331  53.785  1.00 37.02           C  
ATOM   2672  O   ASP H 144      51.144  72.021  53.381  1.00 41.92           O  
ATOM   2673  N   TYR H 145      48.920  71.734  53.427  1.00 31.03           N  
ATOM   2674  CA  TYR H 145      48.923  70.588  52.493  1.00 30.87           C  
ATOM   2675  CB  TYR H 145      48.759  69.257  53.228  1.00 30.37           C  
ATOM   2676  CG  TYR H 145      47.434  69.000  53.889  1.00 28.05           C  
ATOM   2677  CD1 TYR H 145      47.248  69.249  55.231  1.00 27.05           C  
ATOM   2678  CE1 TYR H 145      46.037  69.019  55.849  1.00 27.61           C  
ATOM   2679  CZ  TYR H 145      44.983  68.522  55.120  1.00 28.06           C  
ATOM   2680  OH  TYR H 145      43.791  68.281  55.719  1.00 25.14           O  
ATOM   2681  CE2 TYR H 145      45.153  68.250  53.784  1.00 28.29           C  
ATOM   2682  CD2 TYR H 145      46.371  68.486  53.183  1.00 27.54           C  
ATOM   2683  C   TYR H 145      47.832  70.785  51.455  1.00 30.81           C  
ATOM   2684  O   TYR H 145      46.856  71.443  51.724  1.00 32.46           O  
ATOM   2685  N   PHE H 146      48.078  70.282  50.259  1.00 29.50           N  
ATOM   2686  CA  PHE H 146      47.091  70.290  49.163  1.00 28.16           C  
ATOM   2687  CB  PHE H 146      47.287  71.496  48.255  1.00 26.75           C  
ATOM   2688  CG  PHE H 146      46.184  71.662  47.248  1.00 26.06           C  
ATOM   2689  CD1 PHE H 146      45.035  72.337  47.571  1.00 26.30           C  
ATOM   2690  CE1 PHE H 146      44.014  72.463  46.655  1.00 26.07           C  
ATOM   2691  CZ  PHE H 146      44.126  71.913  45.413  1.00 25.20           C  
ATOM   2692  CD2 PHE H 146      46.276  71.098  45.997  1.00 25.87           C  
ATOM   2693  CE2 PHE H 146      45.257  71.230  45.079  1.00 25.04           C  
ATOM   2694  C   PHE H 146      47.304  68.998  48.389  1.00 30.98           C  
ATOM   2695  O   PHE H 146      48.425  68.543  48.312  1.00 34.99           O  
ATOM   2696  N   PRO H 147      46.266  68.378  47.813  1.00 32.31           N  
ATOM   2697  CA  PRO H 147      44.904  68.616  48.222  1.00 32.97           C  
ATOM   2698  CB  PRO H 147      44.128  68.107  47.017  1.00 32.77           C  
ATOM   2699  CG  PRO H 147      44.951  66.973  46.543  1.00 32.09           C  
ATOM   2700  CD  PRO H 147      46.361  67.475  46.686  1.00 32.36           C  
ATOM   2701  C   PRO H 147      44.471  67.733  49.385  1.00 34.95           C  
ATOM   2702  O   PRO H 147      45.266  67.145  50.024  1.00 37.58           O  
ATOM   2703  N   GLU H 148      43.182  67.754  49.666  1.00 36.20           N  
ATOM   2704  CA  GLU H 148      42.609  66.859  50.683  1.00 34.26           C  
ATOM   2705  CB  GLU H 148      41.191  67.311  50.957  1.00 37.55           C  
ATOM   2706  CG  GLU H 148      41.141  68.396  51.978  1.00 40.08           C  
ATOM   2707  CD  GLU H 148      40.545  67.903  53.262  1.00 44.49           C  
ATOM   2708  OE1 GLU H 148      41.210  67.129  53.947  1.00 42.39           O  
ATOM   2709  OE2 GLU H 148      39.422  68.277  53.541  1.00 48.13           O  
ATOM   2710  C   GLU H 148      42.577  65.453  50.092  1.00 35.47           C  
ATOM   2711  O   GLU H 148      42.412  65.323  48.886  1.00 34.94           O  
ATOM   2712  N   PRO H 149      42.675  64.384  50.893  1.00 33.54           N  
ATOM   2713  CA  PRO H 149      42.720  64.478  52.328  1.00 33.45           C  
ATOM   2714  CB  PRO H 149      41.531  63.568  52.568  1.00 34.51           C  
ATOM   2715  CG  PRO H 149      41.786  62.422  51.642  1.00 32.20           C  
ATOM   2716  CD  PRO H 149      42.527  63.018  50.473  1.00 29.81           C  
ATOM   2717  C   PRO H 149      43.922  63.760  52.932  1.00 31.92           C  
ATOM   2718  O   PRO H 149      44.569  63.069  52.240  1.00 35.85           O  
ATOM   2719  N   VAL H 150      44.221  64.039  54.191  1.00 30.34           N  
ATOM   2720  CA  VAL H 150      45.313  63.337  54.918  1.00 30.20           C  
ATOM   2721  CB  VAL H 150      46.154  64.299  55.763  1.00 27.69           C  
ATOM   2722  CG1 VAL H 150      46.931  65.266  54.919  1.00 28.85           C  
ATOM   2723  CG2 VAL H 150      45.310  65.008  56.786  1.00 26.36           C  
ATOM   2724  C   VAL H 150      44.678  62.316  55.855  1.00 30.91           C  
ATOM   2725  O   VAL H 150      43.505  62.434  56.137  1.00 36.72           O  
ATOM   2726  N   THR H 151      45.431  61.312  56.278  1.00 30.68           N  
ATOM   2727  CA  THR H 151      44.873  60.389  57.286  1.00 32.37           C  
ATOM   2728  CB  THR H 151      44.733  58.952  56.780  1.00 36.60           C  
ATOM   2729  OG1 THR H 151      45.897  58.244  57.178  1.00 44.64           O  
ATOM   2730  CG2 THR H 151      44.564  58.841  55.286  1.00 37.70           C  
ATOM   2731  C   THR H 151      45.758  60.494  58.519  1.00 30.30           C  
ATOM   2732  O   THR H 151      46.945  60.369  58.356  1.00 29.14           O  
ATOM   2733  N   VAL H 152      45.171  60.698  59.691  1.00 31.23           N  
ATOM   2734  CA  VAL H 152      45.977  60.809  60.934  1.00 32.97           C  
ATOM   2735  CB  VAL H 152      45.749  62.162  61.611  1.00 32.86           C  
ATOM   2736  CG1 VAL H 152      46.779  62.412  62.685  1.00 36.89           C  
ATOM   2737  CG2 VAL H 152      45.767  63.276  60.595  1.00 33.03           C  
ATOM   2738  C   VAL H 152      45.630  59.652  61.868  1.00 34.46           C  
ATOM   2739  O   VAL H 152      44.457  59.472  62.175  1.00 39.31           O  
ATOM   2740  N   SER H 153      46.663  58.951  62.327  1.00 34.01           N  
ATOM   2741  CA  SER H 153      46.573  57.773  63.222  1.00 34.74           C  
ATOM   2742  CB  SER H 153      46.915  56.490  62.527  1.00 35.67           C  
ATOM   2743  OG  SER H 153      46.992  56.641  61.126  1.00 35.45           O  
ATOM   2744  C   SER H 153      47.495  57.985  64.415  1.00 33.81           C  
ATOM   2745  O   SER H 153      48.333  58.860  64.351  1.00 29.82           O  
ATOM   2746  N   TRP H 154      47.297  57.210  65.476  1.00 36.28           N  
ATOM   2747  CA  TRP H 154      48.119  57.351  66.699  1.00 37.89           C  
ATOM   2748  CB  TRP H 154      47.259  57.920  67.827  1.00 35.92           C  
ATOM   2749  CG  TRP H 154      47.024  59.385  67.691  1.00 31.80           C  
ATOM   2750  CD1 TRP H 154      45.995  60.005  67.061  1.00 31.00           C  
ATOM   2751  NE1 TRP H 154      46.147  61.355  67.122  1.00 31.17           N  
ATOM   2752  CE2 TRP H 154      47.300  61.636  67.791  1.00 33.10           C  
ATOM   2753  CD2 TRP H 154      47.881  60.419  68.171  1.00 30.30           C  
ATOM   2754  CE3 TRP H 154      49.085  60.429  68.870  1.00 30.48           C  
ATOM   2755  CZ3 TRP H 154      49.657  61.632  69.182  1.00 31.56           C  
ATOM   2756  CH2 TRP H 154      49.063  62.822  68.799  1.00 33.96           C  
ATOM   2757  CZ2 TRP H 154      47.883  62.852  68.103  1.00 35.40           C  
ATOM   2758  C   TRP H 154      48.695  56.004  67.110  1.00 40.11           C  
ATOM   2759  O   TRP H 154      47.932  55.069  67.165  1.00 40.77           O  
ATOM   2760  N   ASN H 155      50.005  55.946  67.338  1.00 41.90           N  
ATOM   2761  CA  ASN H 155      50.696  54.746  67.843  1.00 42.97           C  
ATOM   2762  CB  ASN H 155      50.251  54.445  69.273  1.00 41.74           C  
ATOM   2763  CG  ASN H 155      50.723  55.508  70.239  1.00 41.47           C  
ATOM   2764  OD1 ASN H 155      51.687  56.211  69.976  1.00 41.80           O  
ATOM   2765  ND2 ASN H 155      50.060  55.632  71.370  1.00 47.02           N  
ATOM   2766  C   ASN H 155      50.497  53.606  66.821  1.00 45.03           C  
ATOM   2767  O   ASN H 155      50.251  52.456  67.194  1.00 44.26           O  
ATOM   2768  N   SER H 156      50.668  53.945  65.541  1.00 45.37           N  
ATOM   2769  CA  SER H 156      50.509  53.059  64.359  1.00 41.03           C  
ATOM   2770  CB  SER H 156      51.597  52.019  64.342  1.00 41.77           C  
ATOM   2771  OG  SER H 156      52.880  52.623  64.455  1.00 42.33           O  
ATOM   2772  C   SER H 156      49.119  52.420  64.327  1.00 37.02           C  
ATOM   2773  O   SER H 156      49.005  51.333  63.754  1.00 39.91           O  
ATOM   2774  N   GLY H 157      48.090  53.099  64.831  1.00 35.89           N  
ATOM   2775  CA  GLY H 157      46.697  52.608  64.793  1.00 37.39           C  
ATOM   2776  C   GLY H 157      46.236  51.994  66.103  1.00 37.41           C  
ATOM   2777  O   GLY H 157      45.009  51.816  66.260  1.00 34.36           O  
ATOM   2778  N   ALA H 158      47.159  51.703  67.028  1.00 42.61           N  
ATOM   2779  CA  ALA H 158      46.854  51.042  68.328  1.00 45.34           C  
ATOM   2780  CB  ALA H 158      48.120  50.733  69.090  1.00 46.06           C  
ATOM   2781  C   ALA H 158      45.911  51.915  69.176  1.00 46.58           C  
ATOM   2782  O   ALA H 158      44.956  51.332  69.722  1.00 50.47           O  
ATOM   2783  N   LEU H 159      46.115  53.242  69.167  1.00 44.89           N  
ATOM   2784  CA  LEU H 159      45.367  54.215  69.998  1.00 45.97           C  
ATOM   2785  CB  LEU H 159      46.381  55.214  70.568  1.00 46.94           C  
ATOM   2786  CG  LEU H 159      45.826  56.284  71.509  1.00 45.05           C  
ATOM   2787  CD1 LEU H 159      44.988  55.673  72.627  1.00 49.13           C  
ATOM   2788  CD2 LEU H 159      46.957  57.096  72.096  1.00 42.42           C  
ATOM   2789  C   LEU H 159      44.293  54.900  69.137  1.00 42.46           C  
ATOM   2790  O   LEU H 159      44.635  55.555  68.130  1.00 38.12           O  
ATOM   2791  N   THR H 160      43.028  54.706  69.512  1.00 43.96           N  
ATOM   2792  CA  THR H 160      41.824  55.325  68.883  1.00 49.56           C  
ATOM   2793  CB  THR H 160      41.018  54.311  68.057  1.00 50.97           C  
ATOM   2794  OG1 THR H 160      40.509  53.322  68.954  1.00 56.52           O  
ATOM   2795  CG2 THR H 160      41.825  53.638  66.967  1.00 51.13           C  
ATOM   2796  C   THR H 160      40.925  55.931  69.960  1.00 47.46           C  
ATOM   2797  O   THR H 160      40.131  56.849  69.640  1.00 41.51           O  
ATOM   2798  N   SER H 161      40.984  55.392  71.181  1.00 49.29           N  
ATOM   2799  CA  SER H 161      40.206  55.875  72.356  1.00 47.33           C  
ATOM   2800  CB  SER H 161      40.358  54.915  73.497  1.00 50.35           C  
ATOM   2801  OG  SER H 161      39.347  55.131  74.461  1.00 54.31           O  
ATOM   2802  C   SER H 161      40.601  57.309  72.759  1.00 43.46           C  
ATOM   2803  O   SER H 161      41.799  57.591  73.002  1.00 38.13           O  
ATOM   2804  N   GLY H 162      39.619  58.208  72.731  1.00 42.70           N  
ATOM   2805  CA  GLY H 162      39.810  59.601  73.172  1.00 41.19           C  
ATOM   2806  C   GLY H 162      40.490  60.460  72.106  1.00 36.54           C  
ATOM   2807  O   GLY H 162      40.886  61.570  72.462  1.00 38.28           O  
ATOM   2808  N   VAL H 163      40.582  59.977  70.868  1.00 32.08           N  
ATOM   2809  CA  VAL H 163      41.159  60.753  69.744  1.00 30.65           C  
ATOM   2810  CB  VAL H 163      41.797  59.881  68.650  1.00 30.49           C  
ATOM   2811  CG1 VAL H 163      42.174  60.724  67.436  1.00 28.59           C  
ATOM   2812  CG2 VAL H 163      42.997  59.092  69.164  1.00 31.26           C  
ATOM   2813  C   VAL H 163      40.069  61.601  69.077  1.00 27.98           C  
ATOM   2814  O   VAL H 163      38.960  61.075  68.907  1.00 26.78           O  
ATOM   2815  N   HIS H 164      40.397  62.849  68.766  1.00 30.80           N  
ATOM   2816  CA  HIS H 164      39.612  63.779  67.913  1.00 33.30           C  
ATOM   2817  CB  HIS H 164      39.044  64.941  68.736  1.00 35.25           C  
ATOM   2818  CG  HIS H 164      37.987  64.530  69.693  1.00 37.14           C  
ATOM   2819  ND1 HIS H 164      36.800  63.957  69.276  1.00 40.18           N  
ATOM   2820  CE1 HIS H 164      36.057  63.691  70.328  1.00 43.20           C  
ATOM   2821  NE2 HIS H 164      36.733  64.085  71.421  1.00 44.27           N  
ATOM   2822  CD2 HIS H 164      37.932  64.613  71.037  1.00 39.72           C  
ATOM   2823  C   HIS H 164      40.477  64.266  66.755  1.00 33.07           C  
ATOM   2824  O   HIS H 164      41.418  65.033  67.032  1.00 31.36           O  
ATOM   2825  N   THR H 165      40.197  63.857  65.529  1.00 31.46           N  
ATOM   2826  CA  THR H 165      40.784  64.508  64.328  1.00 32.07           C  
ATOM   2827  CB  THR H 165      41.228  63.538  63.232  1.00 35.06           C  
ATOM   2828  OG1 THR H 165      42.256  62.703  63.765  1.00 36.81           O  
ATOM   2829  CG2 THR H 165      41.741  64.259  62.000  1.00 35.87           C  
ATOM   2830  C   THR H 165      39.771  65.511  63.803  1.00 30.39           C  
ATOM   2831  O   THR H 165      38.762  65.065  63.340  1.00 32.51           O  
ATOM   2832  N   PHE H 166      40.064  66.804  63.892  1.00 27.20           N  
ATOM   2833  CA  PHE H 166      39.166  67.892  63.419  1.00 25.62           C  
ATOM   2834  CB  PHE H 166      39.608  69.260  63.964  1.00 26.42           C  
ATOM   2835  CG  PHE H 166      39.430  69.374  65.453  1.00 26.02           C  
ATOM   2836  CD1 PHE H 166      40.435  68.984  66.320  1.00 25.53           C  
ATOM   2837  CE1 PHE H 166      40.236  69.004  67.689  1.00 25.92           C  
ATOM   2838  CZ  PHE H 166      39.030  69.416  68.207  1.00 26.11           C  
ATOM   2839  CD2 PHE H 166      38.210  69.758  65.987  1.00 26.62           C  
ATOM   2840  CE2 PHE H 166      38.015  69.787  67.358  1.00 26.69           C  
ATOM   2841  C   PHE H 166      39.132  67.910  61.891  1.00 25.03           C  
ATOM   2842  O   PHE H 166      40.051  67.432  61.207  1.00 22.94           O  
ATOM   2843  N   PRO H 167      38.042  68.457  61.301  1.00 25.99           N  
ATOM   2844  CA  PRO H 167      38.001  68.763  59.874  1.00 28.29           C  
ATOM   2845  CB  PRO H 167      36.654  69.452  59.674  1.00 27.26           C  
ATOM   2846  CG  PRO H 167      35.814  68.932  60.818  1.00 28.41           C  
ATOM   2847  CD  PRO H 167      36.772  68.715  61.972  1.00 27.22           C  
ATOM   2848  C   PRO H 167      39.100  69.742  59.449  1.00 30.13           C  
ATOM   2849  O   PRO H 167      39.367  70.688  60.169  1.00 30.69           O  
ATOM   2850  N   ALA H 168      39.686  69.511  58.275  1.00 33.78           N  
ATOM   2851  CA  ALA H 168      40.601  70.459  57.629  1.00 36.15           C  
ATOM   2852  CB  ALA H 168      40.997  69.882  56.296  1.00 39.52           C  
ATOM   2853  C   ALA H 168      39.870  71.774  57.442  1.00 34.69           C  
ATOM   2854  O   ALA H 168      38.676  71.694  57.130  1.00 33.58           O  
ATOM   2855  N   VAL H 169      40.586  72.899  57.566  1.00 37.18           N  
ATOM   2856  CA  VAL H 169      40.116  74.237  57.111  1.00 38.82           C  
ATOM   2857  CB  VAL H 169      40.145  75.299  58.224  1.00 40.85           C  
ATOM   2858  CG1 VAL H 169      39.482  74.799  59.495  1.00 41.57           C  
ATOM   2859  CG2 VAL H 169      41.566  75.761  58.527  1.00 46.36           C  
ATOM   2860  C   VAL H 169      41.029  74.633  55.969  1.00 38.01           C  
ATOM   2861  O   VAL H 169      42.226  74.347  56.055  1.00 40.37           O  
ATOM   2862  N   LEU H 170      40.445  75.266  54.955  1.00 37.79           N  
ATOM   2863  CA  LEU H 170      41.158  75.944  53.864  1.00 36.74           C  
ATOM   2864  CB  LEU H 170      40.152  76.074  52.731  1.00 36.61           C  
ATOM   2865  CG  LEU H 170      40.687  76.575  51.405  1.00 41.29           C  
ATOM   2866  CD1 LEU H 170      41.849  75.712  50.919  1.00 42.82           C  
ATOM   2867  CD2 LEU H 170      39.541  76.626  50.388  1.00 42.86           C  
ATOM   2868  C   LEU H 170      41.629  77.299  54.390  1.00 39.66           C  
ATOM   2869  O   LEU H 170      40.799  78.126  54.733  1.00 41.66           O  
ATOM   2870  N   GLN H 171      42.937  77.492  54.528  1.00 45.09           N  
ATOM   2871  CA  GLN H 171      43.565  78.777  54.911  1.00 48.09           C  
ATOM   2872  CB  GLN H 171      44.981  78.583  55.433  1.00 48.18           C  
ATOM   2873  CG  GLN H 171      45.065  77.691  56.655  1.00 49.20           C  
ATOM   2874  CD  GLN H 171      46.448  77.097  56.752  1.00 51.19           C  
ATOM   2875  OE1 GLN H 171      47.069  77.094  57.809  1.00 54.05           O  
ATOM   2876  NE2 GLN H 171      46.948  76.593  55.633  1.00 52.05           N  
ATOM   2877  C   GLN H 171      43.565  79.684  53.672  1.00 52.08           C  
ATOM   2878  O   GLN H 171      43.362  79.160  52.564  1.00 56.22           O  
ATOM   2879  N   SER H 172      43.785  80.990  53.867  1.00 56.07           N  
ATOM   2880  CA  SER H 172      43.737  82.011  52.774  1.00 57.88           C  
ATOM   2881  CB  SER H 172      43.620  83.411  53.295  1.00 55.76           C  
ATOM   2882  OG  SER H 172      44.648  83.654  54.229  1.00 62.80           O  
ATOM   2883  C   SER H 172      44.942  81.809  51.824  1.00 54.39           C  
ATOM   2884  O   SER H 172      44.871  82.330  50.709  1.00 57.68           O  
ATOM   2885  N   SER H 173      45.948  81.010  52.213  1.00 47.95           N  
ATOM   2886  CA  SER H 173      47.066  80.553  51.336  1.00 43.38           C  
ATOM   2887  CB  SER H 173      48.166  79.986  52.179  1.00 43.19           C  
ATOM   2888  OG  SER H 173      47.676  78.983  53.047  1.00 39.52           O  
ATOM   2889  C   SER H 173      46.578  79.519  50.308  1.00 38.77           C  
ATOM   2890  O   SER H 173      47.315  79.194  49.401  1.00 36.17           O  
ATOM   2891  N   GLY H 174      45.363  79.003  50.458  1.00 41.03           N  
ATOM   2892  CA  GLY H 174      44.797  77.983  49.551  1.00 42.55           C  
ATOM   2893  C   GLY H 174      45.217  76.574  49.935  1.00 40.51           C  
ATOM   2894  O   GLY H 174      44.795  75.615  49.245  1.00 44.22           O  
ATOM   2895  N   LEU H 175      46.018  76.455  50.992  1.00 36.75           N  
ATOM   2896  CA  LEU H 175      46.497  75.193  51.613  1.00 35.67           C  
ATOM   2897  CB  LEU H 175      47.930  75.397  52.121  1.00 35.89           C  
ATOM   2898  CG  LEU H 175      48.993  75.768  51.087  1.00 35.26           C  
ATOM   2899  CD1 LEU H 175      50.348  75.820  51.756  1.00 34.79           C  
ATOM   2900  CD2 LEU H 175      49.029  74.794  49.915  1.00 34.40           C  
ATOM   2901  C   LEU H 175      45.603  74.824  52.799  1.00 34.68           C  
ATOM   2902  O   LEU H 175      45.202  75.752  53.541  1.00 32.33           O  
ATOM   2903  N   TYR H 176      45.327  73.525  52.998  1.00 34.06           N  
ATOM   2904  CA  TYR H 176      44.541  73.006  54.143  1.00 31.09           C  
ATOM   2905  CB  TYR H 176      43.788  71.719  53.839  1.00 29.91           C  
ATOM   2906  CG  TYR H 176      42.851  71.835  52.678  1.00 29.59           C  
ATOM   2907  CD1 TYR H 176      43.319  71.612  51.400  1.00 32.00           C  
ATOM   2908  CE1 TYR H 176      42.490  71.684  50.298  1.00 32.43           C  
ATOM   2909  CZ  TYR H 176      41.172  72.025  50.474  1.00 30.96           C  
ATOM   2910  OH  TYR H 176      40.420  72.104  49.356  1.00 33.02           O  
ATOM   2911  CE2 TYR H 176      40.683  72.274  51.742  1.00 30.72           C  
ATOM   2912  CD2 TYR H 176      41.524  72.173  52.838  1.00 29.52           C  
ATOM   2913  C   TYR H 176      45.408  72.796  55.378  1.00 31.29           C  
ATOM   2914  O   TYR H 176      46.640  72.758  55.308  1.00 32.70           O  
ATOM   2915  N   SER H 177      44.757  72.709  56.528  1.00 30.62           N  
ATOM   2916  CA  SER H 177      45.406  72.637  57.863  1.00 29.75           C  
ATOM   2917  CB  SER H 177      45.903  73.979  58.314  1.00 30.78           C  
ATOM   2918  OG  SER H 177      46.272  73.938  59.685  1.00 31.34           O  
ATOM   2919  C   SER H 177      44.384  72.093  58.859  1.00 28.68           C  
ATOM   2920  O   SER H 177      43.173  72.444  58.765  1.00 32.61           O  
ATOM   2921  N   LEU H 178      44.867  71.307  59.801  1.00 27.81           N  
ATOM   2922  CA  LEU H 178      44.035  70.343  60.561  1.00 30.26           C  
ATOM   2923  CB  LEU H 178      43.880  69.157  59.610  1.00 32.56           C  
ATOM   2924  CG  LEU H 178      43.483  67.802  60.172  1.00 32.10           C  
ATOM   2925  CD1 LEU H 178      43.006  66.928  59.026  1.00 32.93           C  
ATOM   2926  CD2 LEU H 178      44.642  67.125  60.873  1.00 30.96           C  
ATOM   2927  C   LEU H 178      44.820  70.006  61.810  1.00 31.63           C  
ATOM   2928  O   LEU H 178      46.017  70.063  61.720  1.00 39.13           O  
ATOM   2929  N   SER H 179      44.182  69.697  62.936  1.00 33.28           N  
ATOM   2930  CA  SER H 179      44.929  69.169  64.117  1.00 37.21           C  
ATOM   2931  CB  SER H 179      45.290  70.231  65.158  1.00 39.84           C  
ATOM   2932  OG  SER H 179      44.277  71.210  65.307  1.00 49.24           O  
ATOM   2933  C   SER H 179      44.153  67.970  64.688  1.00 35.74           C  
ATOM   2934  O   SER H 179      42.951  67.911  64.544  1.00 42.40           O  
ATOM   2935  N   SER H 180      44.922  66.981  65.139  1.00 33.21           N  
ATOM   2936  CA  SER H 180      44.456  65.719  65.765  1.00 32.84           C  
ATOM   2937  CB  SER H 180      44.931  64.531  64.956  1.00 31.40           C  
ATOM   2938  OG  SER H 180      44.457  63.296  65.460  1.00 29.73           O  
ATOM   2939  C   SER H 180      44.922  65.694  67.224  1.00 34.59           C  
ATOM   2940  O   SER H 180      46.096  65.874  67.480  1.00 36.11           O  
ATOM   2941  N   VAL H 181      43.992  65.531  68.150  1.00 34.51           N  
ATOM   2942  CA  VAL H 181      44.267  65.613  69.606  1.00 36.06           C  
ATOM   2943  CB  VAL H 181      43.540  66.847  70.172  1.00 38.98           C  
ATOM   2944  CG1 VAL H 181      44.072  68.131  69.556  1.00 41.27           C  
ATOM   2945  CG2 VAL H 181      42.035  66.776  69.961  1.00 39.21           C  
ATOM   2946  C   VAL H 181      43.786  64.300  70.208  1.00 35.24           C  
ATOM   2947  O   VAL H 181      42.952  63.622  69.576  1.00 34.16           O  
ATOM   2948  N   VAL H 182      44.296  63.972  71.383  1.00 35.38           N  
ATOM   2949  CA  VAL H 182      43.848  62.798  72.157  1.00 36.18           C  
ATOM   2950  CB  VAL H 182      44.643  61.556  71.736  1.00 36.55           C  
ATOM   2951  CG1 VAL H 182      46.131  61.853  71.649  1.00 38.07           C  
ATOM   2952  CG2 VAL H 182      44.367  60.367  72.643  1.00 37.33           C  
ATOM   2953  C   VAL H 182      44.020  63.139  73.628  1.00 38.23           C  
ATOM   2954  O   VAL H 182      45.010  63.788  73.943  1.00 40.01           O  
ATOM   2955  N   THR H 183      43.079  62.707  74.475  1.00 40.80           N  
ATOM   2956  CA  THR H 183      43.179  62.730  75.955  1.00 42.64           C  
ATOM   2957  CB  THR H 183      41.832  63.086  76.615  1.00 41.69           C  
ATOM   2958  OG1 THR H 183      40.802  62.293  76.035  1.00 41.99           O  
ATOM   2959  CG2 THR H 183      41.389  64.522  76.450  1.00 43.31           C  
ATOM   2960  C   THR H 183      43.677  61.361  76.452  1.00 44.39           C  
ATOM   2961  O   THR H 183      43.112  60.326  76.036  1.00 47.67           O  
ATOM   2962  N   VAL H 184      44.699  61.376  77.310  1.00 47.93           N  
ATOM   2963  CA  VAL H 184      45.299  60.184  77.966  1.00 54.58           C  
ATOM   2964  CB  VAL H 184      46.613  59.795  77.263  1.00 55.09           C  
ATOM   2965  CG1 VAL H 184      46.396  59.569  75.778  1.00 58.42           C  
ATOM   2966  CG2 VAL H 184      47.713  60.822  77.472  1.00 53.87           C  
ATOM   2967  C   VAL H 184      45.531  60.513  79.443  1.00 63.63           C  
ATOM   2968  O   VAL H 184      45.638  61.689  79.817  1.00 63.98           O  
ATOM   2969  N   PRO H 185      45.601  59.487  80.335  1.00 75.40           N  
ATOM   2970  CA  PRO H 185      46.002  59.712  81.725  1.00 78.75           C  
ATOM   2971  CB  PRO H 185      46.048  58.281  82.277  1.00 77.45           C  
ATOM   2972  CG  PRO H 185      44.990  57.554  81.472  1.00 74.07           C  
ATOM   2973  CD  PRO H 185      45.180  58.101  80.077  1.00 74.72           C  
ATOM   2974  C   PRO H 185      47.358  60.428  81.864  1.00 81.94           C  
ATOM   2975  O   PRO H 185      48.301  60.093  81.134  1.00 88.53           O  
ATOM   2976  N   SER H 186      47.423  61.431  82.756  1.00 78.70           N  
ATOM   2977  CA  SER H 186      48.636  62.276  82.926  1.00 80.79           C  
ATOM   2978  CB  SER H 186      48.390  63.493  83.780  1.00 83.93           C  
ATOM   2979  OG  SER H 186      47.260  63.300  84.613  1.00 91.16           O  
ATOM   2980  C   SER H 186      49.816  61.441  83.437  1.00 78.00           C  
ATOM   2981  O   SER H 186      50.914  61.710  82.987  1.00 78.16           O  
ATOM   2982  N   SER H 187      49.564  60.407  84.243  1.00 78.05           N  
ATOM   2983  CA  SER H 187      50.580  59.474  84.792  1.00 77.56           C  
ATOM   2984  CB  SER H 187      49.936  58.504  85.741  1.00 74.89           C  
ATOM   2985  OG  SER H 187      48.833  57.872  85.112  1.00 69.07           O  
ATOM   2986  C   SER H 187      51.309  58.725  83.665  1.00 80.17           C  
ATOM   2987  O   SER H 187      52.502  58.393  83.858  1.00 81.31           O  
ATOM   2988  N   SER H 188      50.628  58.484  82.549  1.00 78.11           N  
ATOM   2989  CA  SER H 188      51.168  57.715  81.401  1.00 78.05           C  
ATOM   2990  CB  SER H 188      50.038  57.175  80.558  1.00 79.85           C  
ATOM   2991  OG  SER H 188      49.465  58.209  79.762  1.00 79.60           O  
ATOM   2992  C   SER H 188      52.089  58.580  80.534  1.00 75.51           C  
ATOM   2993  O   SER H 188      52.534  58.074  79.529  1.00 89.59           O  
ATOM   2994  N   LEU H 189      52.322  59.843  80.868  1.00 68.89           N  
ATOM   2995  CA  LEU H 189      53.124  60.726  79.973  1.00 66.74           C  
ATOM   2996  CB  LEU H 189      52.826  62.190  80.317  1.00 62.07           C  
ATOM   2997  CG  LEU H 189      51.534  62.761  79.736  1.00 58.80           C  
ATOM   2998  CD1 LEU H 189      51.336  64.192  80.190  1.00 61.04           C  
ATOM   2999  CD2 LEU H 189      51.537  62.705  78.219  1.00 58.50           C  
ATOM   3000  C   LEU H 189      54.611  60.416  80.110  1.00 67.59           C  
ATOM   3001  O   LEU H 189      55.323  60.821  79.181  1.00 68.21           O  
ATOM   3002  N   GLY H 190      55.024  59.772  81.205  1.00 69.45           N  
ATOM   3003  CA  GLY H 190      56.446  59.431  81.396  1.00 73.56           C  
ATOM   3004  C   GLY H 190      56.779  58.056  80.811  1.00 74.56           C  
ATOM   3005  O   GLY H 190      57.921  57.838  80.290  1.00 75.35           O  
ATOM   3006  N   THR H 191      55.742  57.219  80.722  1.00 74.75           N  
ATOM   3007  CA  THR H 191      55.865  55.734  80.568  1.00 71.79           C  
ATOM   3008  CB  THR H 191      55.056  55.021  81.669  1.00 75.32           C  
ATOM   3009  OG1 THR H 191      53.721  54.748  81.225  1.00 74.39           O  
ATOM   3010  CG2 THR H 191      55.030  55.799  82.976  1.00 71.68           C  
ATOM   3011  C   THR H 191      55.519  55.270  79.137  1.00 64.07           C  
ATOM   3012  O   THR H 191      56.206  54.342  78.648  1.00 65.71           O  
ATOM   3013  N   GLN H 192      54.566  55.922  78.497  1.00 60.42           N  
ATOM   3014  CA  GLN H 192      53.978  55.521  77.185  1.00 57.17           C  
ATOM   3015  CB  GLN H 192      52.455  55.523  77.332  1.00 60.42           C  
ATOM   3016  CG  GLN H 192      51.696  55.242  76.047  1.00 63.77           C  
ATOM   3017  CD  GLN H 192      51.960  53.834  75.585  1.00 66.10           C  
ATOM   3018  OE1 GLN H 192      52.639  53.620  74.582  1.00 62.42           O  
ATOM   3019  NE2 GLN H 192      51.469  52.869  76.354  1.00 71.33           N  
ATOM   3020  C   GLN H 192      54.425  56.488  76.077  1.00 52.21           C  
ATOM   3021  O   GLN H 192      54.371  57.692  76.311  1.00 54.94           O  
ATOM   3022  N   THR H 193      54.910  55.971  74.948  1.00 50.24           N  
ATOM   3023  CA  THR H 193      55.214  56.749  73.728  1.00 50.83           C  
ATOM   3024  CB  THR H 193      56.069  55.987  72.706  1.00 52.66           C  
ATOM   3025  OG1 THR H 193      57.107  55.216  73.309  1.00 52.55           O  
ATOM   3026  CG2 THR H 193      56.701  56.929  71.705  1.00 56.01           C  
ATOM   3027  C   THR H 193      53.900  57.142  73.012  1.00 53.56           C  
ATOM   3028  O   THR H 193      52.986  56.278  72.817  1.00 52.31           O  
ATOM   3029  N   TYR H 194      53.785  58.406  72.622  1.00 49.97           N  
ATOM   3030  CA  TYR H 194      52.692  58.918  71.742  1.00 44.23           C  
ATOM   3031  CB  TYR H 194      51.910  60.002  72.460  1.00 42.99           C  
ATOM   3032  CG  TYR H 194      51.196  59.420  73.636  1.00 41.93           C  
ATOM   3033  CD1 TYR H 194      50.071  58.649  73.449  1.00 42.02           C  
ATOM   3034  CE1 TYR H 194      49.395  58.099  74.524  1.00 44.77           C  
ATOM   3035  CZ  TYR H 194      49.880  58.277  75.808  1.00 45.40           C  
ATOM   3036  OH  TYR H 194      49.245  57.717  76.879  1.00 45.38           O  
ATOM   3037  CE2 TYR H 194      51.030  59.021  76.000  1.00 46.28           C  
ATOM   3038  CD2 TYR H 194      51.691  59.568  74.913  1.00 42.86           C  
ATOM   3039  C   TYR H 194      53.300  59.389  70.431  1.00 40.44           C  
ATOM   3040  O   TYR H 194      54.175  60.269  70.464  1.00 39.97           O  
ATOM   3041  N   ILE H 195      52.881  58.772  69.329  1.00 38.61           N  
ATOM   3042  CA  ILE H 195      53.320  59.106  67.944  1.00 38.72           C  
ATOM   3043  CB  ILE H 195      54.176  57.989  67.333  1.00 37.85           C  
ATOM   3044  CG1 ILE H 195      55.366  57.655  68.235  1.00 39.77           C  
ATOM   3045  CG2 ILE H 195      54.587  58.369  65.913  1.00 36.79           C  
ATOM   3046  CD1 ILE H 195      56.445  56.847  67.567  1.00 41.26           C  
ATOM   3047  C   ILE H 195      52.075  59.294  67.087  1.00 40.47           C  
ATOM   3048  O   ILE H 195      51.203  58.390  67.138  1.00 41.55           O  
ATOM   3049  N   CYS H 196      51.996  60.389  66.319  1.00 42.80           N  
ATOM   3050  CA  CYS H 196      50.950  60.517  65.271  1.00 46.82           C  
ATOM   3051  CB  CYS H 196      50.249  61.872  65.309  1.00 54.76           C  
ATOM   3052  SG  CYS H 196      51.091  63.201  64.411  1.00 65.91           S  
ATOM   3053  C   CYS H 196      51.585  60.157  63.920  1.00 40.37           C  
ATOM   3054  O   CYS H 196      52.662  60.616  63.614  1.00 38.60           O  
ATOM   3055  N   ASN H 197      50.861  59.343  63.155  1.00 35.80           N  
ATOM   3056  CA  ASN H 197      51.222  58.891  61.809  1.00 32.64           C  
ATOM   3057  CB  ASN H 197      51.075  57.388  61.666  1.00 33.76           C  
ATOM   3058  CG  ASN H 197      51.457  56.724  62.966  1.00 34.17           C  
ATOM   3059  OD1 ASN H 197      50.572  56.389  63.758  1.00 36.39           O  
ATOM   3060  ND2 ASN H 197      52.755  56.636  63.230  1.00 28.93           N  
ATOM   3061  C   ASN H 197      50.346  59.682  60.860  1.00 30.79           C  
ATOM   3062  O   ASN H 197      49.150  59.667  61.020  1.00 30.26           O  
ATOM   3063  N   VAL H 198      50.977  60.432  59.972  1.00 31.39           N  
ATOM   3064  CA  VAL H 198      50.287  61.287  58.973  1.00 29.90           C  
ATOM   3065  CB  VAL H 198      50.658  62.766  59.072  1.00 32.15           C  
ATOM   3066  CG1 VAL H 198      49.814  63.583  58.106  1.00 34.64           C  
ATOM   3067  CG2 VAL H 198      50.507  63.277  60.494  1.00 33.80           C  
ATOM   3068  C   VAL H 198      50.592  60.731  57.592  1.00 28.66           C  
ATOM   3069  O   VAL H 198      51.764  60.362  57.346  1.00 28.22           O  
ATOM   3070  N   ASN H 199      49.554  60.521  56.811  1.00 29.73           N  
ATOM   3071  CA  ASN H 199      49.697  59.968  55.437  1.00 32.18           C  
ATOM   3072  CB  ASN H 199      49.233  58.508  55.314  1.00 33.36           C  
ATOM   3073  CG  ASN H 199      49.624  57.931  53.967  1.00 34.75           C  
ATOM   3074  OD1 ASN H 199      50.665  58.303  53.429  1.00 33.46           O  
ATOM   3075  ND2 ASN H 199      48.783  57.095  53.373  1.00 35.40           N  
ATOM   3076  C   ASN H 199      48.993  60.917  54.453  1.00 32.77           C  
ATOM   3077  O   ASN H 199      47.823  61.257  54.703  1.00 33.18           O  
ATOM   3078  N   HIS H 200      49.760  61.438  53.478  1.00 32.78           N  
ATOM   3079  CA  HIS H 200      49.222  62.308  52.399  1.00 32.38           C  
ATOM   3080  CB  HIS H 200      49.657  63.762  52.609  1.00 32.06           C  
ATOM   3081  CG  HIS H 200      49.073  64.685  51.601  1.00 31.76           C  
ATOM   3082  ND1 HIS H 200      49.819  65.228  50.587  1.00 31.42           N  
ATOM   3083  CE1 HIS H 200      49.054  65.988  49.839  1.00 32.87           C  
ATOM   3084  NE2 HIS H 200      47.820  65.943  50.331  1.00 34.28           N  
ATOM   3085  CD2 HIS H 200      47.811  65.121  51.420  1.00 33.23           C  
ATOM   3086  C   HIS H 200      49.588  61.674  51.052  1.00 31.68           C  
ATOM   3087  O   HIS H 200      50.668  61.958  50.502  1.00 28.80           O  
ATOM   3088  N   LYS H 201      48.703  60.800  50.561  1.00 33.25           N  
ATOM   3089  CA  LYS H 201      48.959  59.962  49.349  1.00 37.48           C  
ATOM   3090  CB  LYS H 201      47.742  59.111  48.980  1.00 42.57           C  
ATOM   3091  CG  LYS H 201      47.508  57.892  49.871  1.00 50.24           C  
ATOM   3092  CD  LYS H 201      46.935  56.694  49.111  1.00 58.66           C  
ATOM   3093  CE  LYS H 201      46.856  55.429  49.935  1.00 67.62           C  
ATOM   3094  NZ  LYS H 201      45.816  55.554  50.984  1.00 78.96           N  
ATOM   3095  C   LYS H 201      49.395  60.813  48.161  1.00 36.88           C  
ATOM   3096  O   LYS H 201      50.372  60.473  47.488  1.00 40.82           O  
ATOM   3097  N   PRO H 202      48.671  61.921  47.836  1.00 38.07           N  
ATOM   3098  CA  PRO H 202      48.958  62.741  46.655  1.00 36.06           C  
ATOM   3099  CB  PRO H 202      48.051  63.961  46.789  1.00 36.92           C  
ATOM   3100  CG  PRO H 202      46.923  63.457  47.620  1.00 38.87           C  
ATOM   3101  CD  PRO H 202      47.569  62.502  48.609  1.00 40.65           C  
ATOM   3102  C   PRO H 202      50.395  63.275  46.601  1.00 32.63           C  
ATOM   3103  O   PRO H 202      50.880  63.372  45.507  1.00 31.36           O  
ATOM   3104  N   SER H 203      51.016  63.560  47.749  1.00 29.16           N  
ATOM   3105  CA  SER H 203      52.403  64.073  47.876  1.00 26.38           C  
ATOM   3106  CB  SER H 203      52.441  65.154  48.891  1.00 23.87           C  
ATOM   3107  OG  SER H 203      52.355  64.608  50.185  1.00 22.45           O  
ATOM   3108  C   SER H 203      53.342  62.940  48.277  1.00 27.15           C  
ATOM   3109  O   SER H 203      54.548  63.216  48.477  1.00 26.89           O  
ATOM   3110  N   ASN H 204      52.785  61.746  48.447  1.00 31.63           N  
ATOM   3111  CA  ASN H 204      53.548  60.508  48.817  1.00 35.03           C  
ATOM   3112  CB  ASN H 204      54.527  60.102  47.710  1.00 38.22           C  
ATOM   3113  CG  ASN H 204      54.820  58.616  47.677  1.00 42.18           C  
ATOM   3114  OD1 ASN H 204      55.522  58.085  48.548  1.00 44.16           O  
ATOM   3115  ND2 ASN H 204      54.284  57.946  46.664  1.00 46.12           N  
ATOM   3116  C   ASN H 204      54.292  60.770  50.127  1.00 32.15           C  
ATOM   3117  O   ASN H 204      55.432  60.466  50.227  1.00 31.99           O  
ATOM   3118  N   THR H 205      53.607  61.311  51.127  1.00 30.35           N  
ATOM   3119  CA  THR H 205      54.180  61.795  52.401  1.00 33.44           C  
ATOM   3120  CB  THR H 205      53.630  63.182  52.777  1.00 37.36           C  
ATOM   3121  OG1 THR H 205      54.119  64.164  51.863  1.00 42.61           O  
ATOM   3122  CG2 THR H 205      53.955  63.628  54.191  1.00 36.69           C  
ATOM   3123  C   THR H 205      53.716  60.835  53.487  1.00 34.75           C  
ATOM   3124  O   THR H 205      52.517  60.881  53.788  1.00 38.70           O  
ATOM   3125  N   LYS H 206      54.607  60.002  54.032  1.00 37.86           N  
ATOM   3126  CA  LYS H 206      54.318  59.193  55.238  1.00 40.34           C  
ATOM   3127  CB  LYS H 206      54.511  57.686  55.008  1.00 43.36           C  
ATOM   3128  CG  LYS H 206      54.000  56.833  56.164  1.00 47.76           C  
ATOM   3129  CD  LYS H 206      53.315  55.552  55.767  1.00 49.23           C  
ATOM   3130  CE  LYS H 206      51.929  55.472  56.368  1.00 51.64           C  
ATOM   3131  NZ  LYS H 206      51.297  54.212  55.943  1.00 60.30           N  
ATOM   3132  C   LYS H 206      55.268  59.715  56.320  1.00 35.81           C  
ATOM   3133  O   LYS H 206      56.511  59.579  56.177  1.00 33.52           O  
ATOM   3134  N   VAL H 207      54.693  60.245  57.394  1.00 33.83           N  
ATOM   3135  CA  VAL H 207      55.427  60.955  58.462  1.00 37.25           C  
ATOM   3136  CB  VAL H 207      55.326  62.470  58.256  1.00 42.18           C  
ATOM   3137  CG1 VAL H 207      55.601  63.242  59.542  1.00 43.29           C  
ATOM   3138  CG2 VAL H 207      56.263  62.910  57.133  1.00 46.46           C  
ATOM   3139  C   VAL H 207      54.898  60.475  59.802  1.00 37.91           C  
ATOM   3140  O   VAL H 207      53.704  60.458  59.996  1.00 41.72           O  
ATOM   3141  N   ASP H 208      55.842  60.174  60.700  1.00 41.56           N  
ATOM   3142  CA  ASP H 208      55.648  59.782  62.117  1.00 47.47           C  
ATOM   3143  CB  ASP H 208      56.318  58.444  62.436  1.00 51.20           C  
ATOM   3144  CG  ASP H 208      55.837  57.289  61.575  1.00 57.54           C  
ATOM   3145  OD1 ASP H 208      54.696  57.376  61.019  1.00 58.34           O  
ATOM   3146  OD2 ASP H 208      56.610  56.311  61.463  1.00 64.51           O  
ATOM   3147  C   ASP H 208      56.222  60.922  62.953  1.00 50.15           C  
ATOM   3148  O   ASP H 208      57.458  61.223  62.785  1.00 55.25           O  
ATOM   3149  N   LYS H 209      55.403  61.563  63.768  1.00 49.84           N  
ATOM   3150  CA  LYS H 209      55.873  62.615  64.686  1.00 46.82           C  
ATOM   3151  CB  LYS H 209      55.179  63.947  64.429  1.00 52.56           C  
ATOM   3152  CG  LYS H 209      55.909  65.138  65.018  1.00 59.38           C  
ATOM   3153  CD  LYS H 209      57.312  65.322  64.471  1.00 66.40           C  
ATOM   3154  CE  LYS H 209      58.081  66.366  65.252  1.00 72.17           C  
ATOM   3155  NZ  LYS H 209      59.011  67.112  64.380  1.00 76.79           N  
ATOM   3156  C   LYS H 209      55.639  62.179  66.124  1.00 44.46           C  
ATOM   3157  O   LYS H 209      54.535  61.836  66.460  1.00 48.69           O  
ATOM   3158  N   LYS H 210      56.710  62.128  66.899  1.00 46.35           N  
ATOM   3159  CA  LYS H 210      56.661  61.807  68.342  1.00 50.66           C  
ATOM   3160  CB  LYS H 210      57.994  61.239  68.824  1.00 56.58           C  
ATOM   3161  CG  LYS H 210      57.973  60.759  70.265  1.00 61.95           C  
ATOM   3162  CD  LYS H 210      59.274  60.140  70.704  1.00 67.32           C  
ATOM   3163  CE  LYS H 210      59.249  59.820  72.180  1.00 71.77           C  
ATOM   3164  NZ  LYS H 210      60.505  59.164  72.599  1.00 77.74           N  
ATOM   3165  C   LYS H 210      56.246  63.068  69.085  1.00 54.15           C  
ATOM   3166  O   LYS H 210      56.880  64.110  68.900  1.00 59.28           O  
ATOM   3167  N   VAL H 211      55.194  62.977  69.882  1.00 51.08           N  
ATOM   3168  CA  VAL H 211      54.728  64.075  70.765  1.00 47.48           C  
ATOM   3169  CB  VAL H 211      53.213  64.226  70.610  1.00 46.51           C  
ATOM   3170  CG1 VAL H 211      52.674  65.376  71.438  1.00 51.07           C  
ATOM   3171  CG2 VAL H 211      52.843  64.391  69.147  1.00 44.87           C  
ATOM   3172  C   VAL H 211      55.145  63.709  72.180  1.00 50.53           C  
ATOM   3173  O   VAL H 211      54.647  62.684  72.683  1.00 48.23           O  
ATOM   3174  N   GLU H 212      56.026  64.503  72.790  1.00 59.98           N  
ATOM   3175  CA  GLU H 212      56.437  64.296  74.206  1.00 66.82           C  
ATOM   3176  CB  GLU H 212      57.802  63.603  74.290  1.00 70.33           C  
ATOM   3177  CG  GLU H 212      58.912  64.312  73.537  1.00 71.45           C  
ATOM   3178  CD  GLU H 212      60.158  63.471  73.294  1.00 72.95           C  
ATOM   3179  OE1 GLU H 212      60.268  62.381  73.910  1.00 70.51           O  
ATOM   3180  OE2 GLU H 212      61.019  63.903  72.482  1.00 70.08           O  
ATOM   3181  C   GLU H 212      56.405  65.620  74.958  1.00 66.96           C  
ATOM   3182  O   GLU H 212      56.434  66.692  74.356  1.00 64.24           O  
ATOM   3183  N   PRO H 213      56.367  65.558  76.308  1.00 70.02           N  
ATOM   3184  CA  PRO H 213      56.344  66.762  77.148  1.00 73.29           C  
ATOM   3185  CB  PRO H 213      56.289  66.281  78.611  1.00 68.24           C  
ATOM   3186  CG  PRO H 213      56.012  64.784  78.521  1.00 68.22           C  
ATOM   3187  CD  PRO H 213      56.394  64.329  77.124  1.00 65.48           C  
ATOM   3188  C   PRO H 213      57.616  67.589  76.898  1.00 76.84           C  
ATOM   3189  O   PRO H 213      58.692  67.027  76.866  1.00 68.44           O  
ATOM   3190  N   LYS H 214      57.460  68.897  76.707  1.00 87.86           N  
ATOM   3191  CA  LYS H 214      58.528  69.801  76.188  1.00 99.75           C  
ATOM   3192  CB  LYS H 214      57.906  71.148  75.792  1.00 99.51           C  
ATOM   3193  CG  LYS H 214      58.660  71.938  74.727  1.00103.45           C  
ATOM   3194  CD  LYS H 214      58.406  73.442  74.786  1.00111.02           C  
ATOM   3195  CE  LYS H 214      59.213  74.239  73.778  1.00111.52           C  
ATOM   3196  NZ  LYS H 214      58.638  74.169  72.412  1.00110.02           N  
ATOM   3197  C   LYS H 214      59.653  69.935  77.237  1.00107.73           C  
ATOM   3198  O   LYS H 214      59.330  69.934  78.437  1.00110.77           O  
ATOM   3199  N   SER H 215      60.927  69.981  76.808  1.00115.45           N  
ATOM   3200  CA  SER H 215      62.110  70.335  77.645  1.00118.25           C  
ATOM   3201  CB  SER H 215      63.411  70.310  76.854  1.00106.92           C  
ATOM   3202  OG  SER H 215      63.985  69.014  76.832  1.00 98.00           O  
ATOM   3203  C   SER H 215      61.868  71.728  78.242  1.00141.78           C  
ATOM   3204  O   SER H 215      61.778  71.835  79.487  1.00133.52           O  
ATOM   3213  N   ASP L   1       8.249  77.942  38.517  1.00 94.22           N  
ATOM   3214  CA  ASP L   1       9.524  77.698  39.247  1.00 85.89           C  
ATOM   3215  CB  ASP L   1      10.596  78.717  38.845  1.00 89.52           C  
ATOM   3216  CG  ASP L   1      11.989  78.126  38.683  1.00 89.66           C  
ATOM   3217  OD1 ASP L   1      12.398  77.917  37.519  1.00 87.58           O  
ATOM   3218  OD2 ASP L   1      12.663  77.903  39.717  1.00 83.31           O  
ATOM   3219  C   ASP L   1       9.205  77.678  40.748  1.00 78.73           C  
ATOM   3220  O   ASP L   1       9.174  78.761  41.376  1.00 76.89           O  
ATOM   3221  N   ILE L   2       8.952  76.473  41.272  1.00 71.18           N  
ATOM   3222  CA  ILE L   2       8.566  76.186  42.685  1.00 64.00           C  
ATOM   3223  CB  ILE L   2       7.979  74.771  42.828  1.00 61.94           C  
ATOM   3224  CG1 ILE L   2       6.818  74.580  41.850  1.00 62.26           C  
ATOM   3225  CG2 ILE L   2       7.580  74.481  44.273  1.00 62.31           C  
ATOM   3226  CD1 ILE L   2       6.184  73.219  41.890  1.00 65.30           C  
ATOM   3227  C   ILE L   2       9.796  76.369  43.565  1.00 61.40           C  
ATOM   3228  O   ILE L   2      10.907  76.114  43.105  1.00 69.96           O  
ATOM   3229  N   GLN L   3       9.573  76.819  44.782  1.00 56.48           N  
ATOM   3230  CA  GLN L   3      10.633  77.135  45.760  1.00 59.94           C  
ATOM   3231  CB  GLN L   3      10.829  78.650  45.685  1.00 65.60           C  
ATOM   3232  CG  GLN L   3      11.560  79.275  46.862  1.00 78.75           C  
ATOM   3233  CD  GLN L   3      11.313  80.767  46.905  1.00 90.74           C  
ATOM   3234  OE1 GLN L   3      10.172  81.227  47.002  1.00 89.91           O  
ATOM   3235  NE2 GLN L   3      12.384  81.543  46.821  1.00 95.14           N  
ATOM   3236  C   GLN L   3      10.150  76.511  47.072  1.00 55.94           C  
ATOM   3237  O   GLN L   3       8.938  76.422  47.226  1.00 58.71           O  
ATOM   3238  N   LEU L   4      11.027  75.959  47.894  1.00 53.86           N  
ATOM   3239  CA  LEU L   4      10.650  75.313  49.172  1.00 53.63           C  
ATOM   3240  CB  LEU L   4      10.994  73.819  49.151  1.00 53.47           C  
ATOM   3241  CG  LEU L   4      10.441  72.967  48.011  1.00 49.93           C  
ATOM   3242  CD1 LEU L   4      10.953  71.544  48.128  1.00 50.35           C  
ATOM   3243  CD2 LEU L   4       8.932  72.953  48.024  1.00 51.13           C  
ATOM   3244  C   LEU L   4      11.428  76.005  50.293  1.00 56.78           C  
ATOM   3245  O   LEU L   4      12.629  76.308  50.119  1.00 72.18           O  
ATOM   3246  N   THR L   5      10.769  76.266  51.407  1.00 58.20           N  
ATOM   3247  CA  THR L   5      11.415  76.780  52.642  1.00 59.89           C  
ATOM   3248  CB  THR L   5      10.964  78.213  52.944  1.00 61.99           C  
ATOM   3249  OG1 THR L   5      10.653  78.805  51.680  1.00 67.01           O  
ATOM   3250  CG2 THR L   5      12.026  79.005  53.682  1.00 60.19           C  
ATOM   3251  C   THR L   5      11.155  75.768  53.759  1.00 55.86           C  
ATOM   3252  O   THR L   5       9.984  75.510  54.084  1.00 58.71           O  
ATOM   3253  N   GLN L   6      12.233  75.191  54.273  1.00 52.00           N  
ATOM   3254  CA  GLN L   6      12.194  74.287  55.449  1.00 53.35           C  
ATOM   3255  CB  GLN L   6      13.348  73.288  55.472  1.00 51.97           C  
ATOM   3256  CG  GLN L   6      13.078  72.059  54.634  1.00 49.34           C  
ATOM   3257  CD  GLN L   6      14.254  71.129  54.695  1.00 48.69           C  
ATOM   3258  OE1 GLN L   6      14.840  70.818  53.670  1.00 55.20           O  
ATOM   3259  NE2 GLN L   6      14.615  70.701  55.893  1.00 43.18           N  
ATOM   3260  C   GLN L   6      12.288  75.126  56.715  1.00 55.30           C  
ATOM   3261  O   GLN L   6      12.785  76.252  56.645  1.00 59.46           O  
ATOM   3262  N   SER L   7      11.816  74.579  57.827  1.00 57.32           N  
ATOM   3263  CA  SER L   7      11.953  75.168  59.180  1.00 57.33           C  
ATOM   3264  CB  SER L   7      11.001  76.305  59.363  1.00 61.69           C  
ATOM   3265  OG  SER L   7       9.696  75.897  58.993  1.00 67.77           O  
ATOM   3266  C   SER L   7      11.746  74.087  60.231  1.00 52.88           C  
ATOM   3267  O   SER L   7      10.900  73.205  60.060  1.00 54.38           O  
ATOM   3268  N   PRO L   8      12.491  74.119  61.348  1.00 53.29           N  
ATOM   3269  CA  PRO L   8      13.586  75.070  61.526  1.00 60.92           C  
ATOM   3270  CB  PRO L   8      13.830  74.986  63.044  1.00 61.00           C  
ATOM   3271  CG  PRO L   8      13.440  73.565  63.421  1.00 56.49           C  
ATOM   3272  CD  PRO L   8      12.257  73.273  62.530  1.00 55.14           C  
ATOM   3273  C   PRO L   8      14.853  74.706  60.738  1.00 67.85           C  
ATOM   3274  O   PRO L   8      14.887  73.654  60.129  1.00 71.53           O  
ATOM   3275  N   ASP L   9      15.876  75.569  60.793  1.00 72.12           N  
ATOM   3276  CA  ASP L   9      17.214  75.274  60.213  1.00 71.32           C  
ATOM   3277  CB  ASP L   9      18.090  76.527  60.101  1.00 72.77           C  
ATOM   3278  CG  ASP L   9      17.585  77.573  59.116  1.00 74.01           C  
ATOM   3279  OD1 ASP L   9      17.458  78.739  59.535  1.00 75.45           O  
ATOM   3280  OD2 ASP L   9      17.345  77.225  57.931  1.00 68.52           O  
ATOM   3281  C   ASP L   9      17.903  74.202  61.065  1.00 68.80           C  
ATOM   3282  O   ASP L   9      18.451  73.241  60.493  1.00 77.32           O  
ATOM   3283  N   SER L  10      17.881  74.396  62.376  1.00 65.73           N  
ATOM   3284  CA  SER L  10      18.568  73.577  63.393  1.00 66.48           C  
ATOM   3285  CB  SER L  10      19.591  74.415  64.117  1.00 72.63           C  
ATOM   3286  OG  SER L  10      19.656  74.080  65.493  1.00 83.58           O  
ATOM   3287  C   SER L  10      17.508  72.993  64.330  1.00 63.80           C  
ATOM   3288  O   SER L  10      16.487  73.637  64.542  1.00 69.37           O  
ATOM   3289  N   LEU L  11      17.742  71.826  64.899  1.00 59.74           N  
ATOM   3290  CA  LEU L  11      16.724  71.131  65.732  1.00 54.94           C  
ATOM   3291  CB  LEU L  11      15.802  70.396  64.770  1.00 56.19           C  
ATOM   3292  CG  LEU L  11      14.810  69.453  65.426  1.00 56.37           C  
ATOM   3293  CD1 LEU L  11      13.921  70.238  66.365  1.00 60.24           C  
ATOM   3294  CD2 LEU L  11      13.989  68.733  64.367  1.00 58.10           C  
ATOM   3295  C   LEU L  11      17.409  70.134  66.657  1.00 51.81           C  
ATOM   3296  O   LEU L  11      18.037  69.222  66.130  1.00 58.57           O  
ATOM   3297  N   ALA L  12      17.298  70.300  67.969  1.00 49.87           N  
ATOM   3298  CA  ALA L  12      17.929  69.387  68.962  1.00 52.16           C  
ATOM   3299  CB  ALA L  12      18.854  70.169  69.858  1.00 55.11           C  
ATOM   3300  C   ALA L  12      16.838  68.697  69.786  1.00 50.23           C  
ATOM   3301  O   ALA L  12      15.918  69.378  70.225  1.00 58.34           O  
ATOM   3302  N   VAL L  13      16.954  67.408  69.983  1.00 46.95           N  
ATOM   3303  CA  VAL L  13      15.872  66.525  70.503  1.00 46.47           C  
ATOM   3304  CB  VAL L  13      15.130  65.945  69.298  1.00 42.71           C  
ATOM   3305  CG1 VAL L  13      14.264  64.772  69.700  1.00 43.28           C  
ATOM   3306  CG2 VAL L  13      14.339  67.028  68.582  1.00 41.63           C  
ATOM   3307  C   VAL L  13      16.487  65.423  71.343  1.00 49.21           C  
ATOM   3308  O   VAL L  13      17.387  64.771  70.822  1.00 52.90           O  
ATOM   3309  N   SER L  14      16.017  65.186  72.571  1.00 50.48           N  
ATOM   3310  CA  SER L  14      16.531  64.125  73.469  1.00 53.17           C  
ATOM   3311  CB  SER L  14      15.895  64.233  74.819  1.00 57.45           C  
ATOM   3312  OG  SER L  14      15.673  65.601  75.148  1.00 65.52           O  
ATOM   3313  C   SER L  14      16.271  62.770  72.812  1.00 51.50           C  
ATOM   3314  O   SER L  14      15.402  62.699  71.958  1.00 46.53           O  
ATOM   3315  N   LEU L  15      17.034  61.747  73.180  1.00 54.54           N  
ATOM   3316  CA  LEU L  15      16.852  60.385  72.630  1.00 57.35           C  
ATOM   3317  CB  LEU L  15      17.890  59.414  73.202  1.00 60.57           C  
ATOM   3318  CG  LEU L  15      19.249  59.381  72.510  1.00 59.90           C  
ATOM   3319  CD1 LEU L  15      20.153  58.378  73.214  1.00 60.68           C  
ATOM   3320  CD2 LEU L  15      19.122  59.030  71.035  1.00 61.35           C  
ATOM   3321  C   LEU L  15      15.450  59.915  72.986  1.00 56.08           C  
ATOM   3322  O   LEU L  15      15.027  60.064  74.158  1.00 47.59           O  
ATOM   3323  N   GLY L  16      14.749  59.349  72.008  1.00 60.41           N  
ATOM   3324  CA  GLY L  16      13.405  58.789  72.258  1.00 60.23           C  
ATOM   3325  C   GLY L  16      12.319  59.837  72.143  1.00 57.33           C  
ATOM   3326  O   GLY L  16      11.167  59.451  72.431  1.00 66.91           O  
ATOM   3327  N   GLU L  17      12.642  61.091  71.830  1.00 55.13           N  
ATOM   3328  CA  GLU L  17      11.640  62.190  71.760  1.00 59.79           C  
ATOM   3329  CB  GLU L  17      12.113  63.480  72.440  1.00 70.32           C  
ATOM   3330  CG  GLU L  17      12.286  63.361  73.948  1.00 77.12           C  
ATOM   3331  CD  GLU L  17      11.031  63.028  74.738  1.00 83.45           C  
ATOM   3332  OE1 GLU L  17      10.068  63.827  74.674  1.00 89.90           O  
ATOM   3333  OE2 GLU L  17      11.022  61.970  75.419  1.00 82.11           O  
ATOM   3334  C   GLU L  17      11.252  62.394  70.291  1.00 56.05           C  
ATOM   3335  O   GLU L  17      11.823  61.734  69.421  1.00 52.35           O  
ATOM   3336  N   ARG L  18      10.275  63.268  70.067  1.00 61.04           N  
ATOM   3337  CA  ARG L  18       9.683  63.553  68.733  1.00 67.35           C  
ATOM   3338  CB  ARG L  18       8.168  63.799  68.867  1.00 81.45           C  
ATOM   3339  CG  ARG L  18       7.594  65.070  68.234  1.00 90.46           C  
ATOM   3340  CD  ARG L  18       6.118  65.250  68.599  1.00 93.07           C  
ATOM   3341  NE  ARG L  18       5.468  63.937  68.565  1.00102.81           N  
ATOM   3342  CZ  ARG L  18       4.914  63.368  67.487  1.00103.18           C  
ATOM   3343  NH1 ARG L  18       4.856  64.018  66.337  1.00111.99           N  
ATOM   3344  NH2 ARG L  18       4.396  62.153  67.565  1.00 93.88           N  
ATOM   3345  C   ARG L  18      10.482  64.714  68.124  1.00 60.64           C  
ATOM   3346  O   ARG L  18      10.738  65.701  68.798  1.00 62.77           O  
ATOM   3347  N   ALA L  19      10.860  64.555  66.856  1.00 56.83           N  
ATOM   3348  CA  ALA L  19      11.367  65.624  65.965  1.00 53.95           C  
ATOM   3349  CB  ALA L  19      12.717  65.267  65.405  1.00 59.14           C  
ATOM   3350  C   ALA L  19      10.359  65.845  64.836  1.00 46.51           C  
ATOM   3351  O   ALA L  19       9.926  64.856  64.184  1.00 41.06           O  
ATOM   3352  N   THR L  20      10.043  67.094  64.552  1.00 45.45           N  
ATOM   3353  CA  THR L  20       9.158  67.521  63.436  1.00 48.43           C  
ATOM   3354  CB  THR L  20       7.805  68.030  63.943  1.00 50.53           C  
ATOM   3355  OG1 THR L  20       8.094  68.532  65.246  1.00 58.51           O  
ATOM   3356  CG2 THR L  20       6.726  66.970  64.021  1.00 49.85           C  
ATOM   3357  C   THR L  20       9.902  68.582  62.633  1.00 46.73           C  
ATOM   3358  O   THR L  20      10.426  69.552  63.231  1.00 49.71           O  
ATOM   3359  N   ILE L  21       9.887  68.436  61.316  1.00 44.93           N  
ATOM   3360  CA  ILE L  21      10.504  69.375  60.329  1.00 44.06           C  
ATOM   3361  CB  ILE L  21      11.621  68.624  59.573  1.00 46.95           C  
ATOM   3362  CG1 ILE L  21      12.631  68.015  60.552  1.00 51.83           C  
ATOM   3363  CG2 ILE L  21      12.299  69.510  58.538  1.00 46.80           C  
ATOM   3364  CD1 ILE L  21      13.698  67.157  59.899  1.00 53.46           C  
ATOM   3365  C   ILE L  21       9.388  69.811  59.391  1.00 41.85           C  
ATOM   3366  O   ILE L  21       8.670  68.901  58.922  1.00 39.35           O  
ATOM   3367  N   ASN L  22       9.315  71.100  59.063  1.00 44.91           N  
ATOM   3368  CA  ASN L  22       8.261  71.683  58.196  1.00 53.97           C  
ATOM   3369  CB  ASN L  22       7.544  72.869  58.849  1.00 56.83           C  
ATOM   3370  CG  ASN L  22       6.712  72.436  60.032  1.00 60.74           C  
ATOM   3371  OD1 ASN L  22       5.865  71.560  59.900  1.00 66.12           O  
ATOM   3372  ND2 ASN L  22       6.972  73.009  61.194  1.00 66.29           N  
ATOM   3373  C   ASN L  22       8.867  72.119  56.860  1.00 54.77           C  
ATOM   3374  O   ASN L  22       9.930  72.768  56.870  1.00 55.39           O  
ATOM   3375  N   CYS L  23       8.177  71.783  55.761  1.00 54.25           N  
ATOM   3376  CA  CYS L  23       8.420  72.266  54.375  1.00 58.57           C  
ATOM   3377  CB  CYS L  23       8.659  71.093  53.420  1.00 67.37           C  
ATOM   3378  SG  CYS L  23       9.501  71.490  51.854  1.00 84.28           S  
ATOM   3379  C   CYS L  23       7.203  73.105  53.951  1.00 59.23           C  
ATOM   3380  O   CYS L  23       6.054  72.590  54.015  1.00 62.76           O  
ATOM   3381  N   LYS L  24       7.450  74.376  53.607  1.00 61.78           N  
ATOM   3382  CA  LYS L  24       6.442  75.297  53.011  1.00 66.05           C  
ATOM   3383  CB  LYS L  24       6.507  76.645  53.742  1.00 78.12           C  
ATOM   3384  CG  LYS L  24       5.200  77.405  53.948  1.00 84.70           C  
ATOM   3385  CD  LYS L  24       5.378  78.684  54.783  1.00 87.02           C  
ATOM   3386  CE  LYS L  24       4.657  78.657  56.119  1.00 89.68           C  
ATOM   3387  NZ  LYS L  24       3.183  78.588  55.939  1.00 93.49           N  
ATOM   3388  C   LYS L  24       6.793  75.487  51.524  1.00 60.14           C  
ATOM   3389  O   LYS L  24       7.893  76.006  51.246  1.00 66.90           O  
ATOM   3390  N   SER L  25       5.939  75.041  50.609  1.00 55.65           N  
ATOM   3391  CA  SER L  25       6.112  75.214  49.148  1.00 56.77           C  
ATOM   3392  CB  SER L  25       5.591  74.040  48.373  1.00 57.20           C  
ATOM   3393  OG  SER L  25       4.298  73.664  48.807  1.00 57.22           O  
ATOM   3394  C   SER L  25       5.453  76.522  48.682  1.00 60.70           C  
ATOM   3395  O   SER L  25       4.386  76.872  49.198  1.00 65.60           O  
ATOM   3396  N   SER L  26       6.128  77.217  47.767  1.00 67.31           N  
ATOM   3397  CA  SER L  26       5.695  78.486  47.128  1.00 68.92           C  
ATOM   3398  CB  SER L  26       6.783  79.043  46.248  1.00 72.30           C  
ATOM   3399  OG  SER L  26       6.670  78.489  44.937  1.00 72.18           O  
ATOM   3400  C   SER L  26       4.440  78.254  46.275  1.00 63.34           C  
ATOM   3401  O   SER L  26       3.958  79.223  45.685  1.00 73.53           O  
ATOM   3402  N   GLN L  27       3.979  77.015  46.129  1.00 56.63           N  
ATOM   3403  CA  GLN L  27       2.882  76.673  45.187  1.00 60.71           C  
ATOM   3404  CB  GLN L  27       3.431  76.986  43.802  1.00 59.14           C  
ATOM   3405  CG  GLN L  27       2.727  76.252  42.681  1.00 62.64           C  
ATOM   3406  CD  GLN L  27       3.464  76.528  41.397  1.00 67.21           C  
ATOM   3407  OE1 GLN L  27       4.235  77.495  41.311  1.00 62.27           O  
ATOM   3408  NE2 GLN L  27       3.250  75.656  40.415  1.00 67.45           N  
ATOM   3409  C   GLN L  27       2.466  75.221  45.435  1.00 64.03           C  
ATOM   3410  O   GLN L  27       3.286  74.458  45.978  1.00 77.81           O  
ATOM   3411  N   SER L  28       1.222  74.848  45.112  1.00 66.65           N  
ATOM   3412  CA  SER L  28       0.699  73.474  45.323  1.00 69.00           C  
ATOM   3413  CB  SER L  28      -0.795  73.368  45.171  1.00 76.46           C  
ATOM   3414  OG  SER L  28      -1.226  72.027  45.399  1.00 83.02           O  
ATOM   3415  C   SER L  28       1.435  72.514  44.384  1.00 69.34           C  
ATOM   3416  O   SER L  28       1.911  72.968  43.337  1.00 60.62           O  
ATOM   3417  N   VAL L  29       1.610  71.277  44.830  1.00 72.39           N  
ATOM   3418  CA  VAL L  29       2.400  70.257  44.091  1.00 72.75           C  
ATOM   3419  CB  VAL L  29       3.714  70.015  44.847  1.00 74.22           C  
ATOM   3420  CG1 VAL L  29       4.548  71.274  44.944  1.00 73.08           C  
ATOM   3421  CG2 VAL L  29       3.433  69.475  46.232  1.00 71.06           C  
ATOM   3422  C   VAL L  29       1.586  68.974  44.090  1.00 78.51           C  
ATOM   3423  O   VAL L  29       2.156  67.932  44.414  1.00 81.52           O  
ATOM   3424  N   LEU L  30       0.303  69.076  43.757  1.00 84.58           N  
ATOM   3425  CA  LEU L  30      -0.606  67.908  43.782  1.00 83.73           C  
ATOM   3426  CB  LEU L  30      -1.703  68.264  44.784  1.00 81.64           C  
ATOM   3427  CG  LEU L  30      -2.974  67.430  44.737  1.00 89.22           C  
ATOM   3428  CD1 LEU L  30      -3.787  67.758  43.506  1.00 94.26           C  
ATOM   3429  CD2 LEU L  30      -2.654  65.957  44.792  1.00 93.02           C  
ATOM   3430  C   LEU L  30      -1.169  67.667  42.382  1.00 85.69           C  
ATOM   3431  O   LEU L  30      -1.761  68.591  41.834  1.00 90.16           O  
ATOM   3432  N   TYR L  31      -0.962  66.467  41.837  1.00 92.27           N  
ATOM   3433  CA  TYR L  31      -1.484  66.062  40.508  1.00 93.85           C  
ATOM   3434  CB  TYR L  31      -0.738  64.823  40.016  1.00 99.46           C  
ATOM   3435  CG  TYR L  31       0.445  65.073  39.115  1.00104.41           C  
ATOM   3436  CD1 TYR L  31       1.356  66.081  39.376  1.00105.15           C  
ATOM   3437  CE1 TYR L  31       2.439  66.307  38.546  1.00 95.13           C  
ATOM   3438  CZ  TYR L  31       2.625  65.513  37.433  1.00 88.17           C  
ATOM   3439  OH  TYR L  31       3.680  65.720  36.602  1.00 78.54           O  
ATOM   3440  CE2 TYR L  31       1.734  64.501  37.155  1.00 88.27           C  
ATOM   3441  CD2 TYR L  31       0.660  64.286  37.998  1.00 98.83           C  
ATOM   3442  C   TYR L  31      -2.944  65.666  40.701  1.00101.03           C  
ATOM   3443  O   TYR L  31      -3.242  65.129  41.741  1.00 94.07           O  
ATOM   3444  N   SER L  32      -3.837  65.981  39.766  1.00112.36           N  
ATOM   3445  CA  SER L  32      -5.256  65.571  39.941  1.00101.70           C  
ATOM   3446  CB  SER L  32      -6.169  66.556  39.295  1.00 96.71           C  
ATOM   3447  OG  SER L  32      -6.317  66.245  37.920  1.00 99.98           O  
ATOM   3448  C   SER L  32      -5.459  64.185  39.329  1.00 98.89           C  
ATOM   3449  O   SER L  32      -6.477  63.552  39.610  1.00 81.10           O  
ATOM   3450  N   SER L  33      -4.458  63.712  38.591  1.00106.23           N  
ATOM   3451  CA  SER L  33      -4.504  62.413  37.874  1.00107.37           C  
ATOM   3452  CB  SER L  33      -3.258  62.235  37.064  1.00104.21           C  
ATOM   3453  OG  SER L  33      -2.802  63.484  36.564  1.00103.99           O  
ATOM   3454  C   SER L  33      -4.691  61.281  38.881  1.00106.71           C  
ATOM   3455  O   SER L  33      -5.392  60.319  38.560  1.00105.23           O  
ATOM   3456  N   ILE L  34      -3.995  61.384  40.010  1.00104.66           N  
ATOM   3457  CA  ILE L  34      -4.092  60.481  41.188  1.00 89.80           C  
ATOM   3458  CB  ILE L  34      -2.946  59.474  41.081  1.00 86.85           C  
ATOM   3459  CG1 ILE L  34      -1.682  60.172  40.586  1.00 84.88           C  
ATOM   3460  CG2 ILE L  34      -3.338  58.355  40.138  1.00 87.22           C  
ATOM   3461  CD1 ILE L  34      -0.821  60.705  41.686  1.00 88.06           C  
ATOM   3462  C   ILE L  34      -3.932  61.440  42.365  1.00 77.19           C  
ATOM   3463  O   ILE L  34      -2.994  62.187  42.312  1.00 93.47           O  
ATOM   3464  N   ASN L  35      -4.673  61.330  43.457  1.00 68.76           N  
ATOM   3465  CA  ASN L  35      -4.583  62.407  44.483  1.00 72.03           C  
ATOM   3466  CB  ASN L  35      -5.819  62.387  45.382  1.00 70.51           C  
ATOM   3467  CG  ASN L  35      -6.289  63.761  45.796  1.00 73.81           C  
ATOM   3468  OD1 ASN L  35      -6.487  64.627  44.956  1.00 78.36           O  
ATOM   3469  ND2 ASN L  35      -6.479  63.965  47.087  1.00 68.86           N  
ATOM   3470  C   ASN L  35      -3.330  62.257  45.349  1.00 73.60           C  
ATOM   3471  O   ASN L  35      -3.466  61.894  46.520  1.00 79.22           O  
ATOM   3472  N   LYS L  36      -2.162  62.605  44.806  1.00 71.79           N  
ATOM   3473  CA  LYS L  36      -0.880  62.451  45.532  1.00 61.83           C  
ATOM   3474  CB  LYS L  36      -0.149  61.234  44.972  1.00 62.11           C  
ATOM   3475  CG  LYS L  36       0.031  60.089  45.953  1.00 68.75           C  
ATOM   3476  CD  LYS L  36      -0.841  58.899  45.680  1.00 72.20           C  
ATOM   3477  CE  LYS L  36      -0.688  57.813  46.719  1.00 68.13           C  
ATOM   3478  NZ  LYS L  36      -0.903  58.332  48.087  1.00 63.13           N  
ATOM   3479  C   LYS L  36      -0.031  63.709  45.371  1.00 57.68           C  
ATOM   3480  O   LYS L  36       0.013  64.243  44.268  1.00 44.03           O  
ATOM   3481  N   ASN L  37       0.641  64.124  46.446  1.00 56.85           N  
ATOM   3482  CA  ASN L  37       1.525  65.316  46.425  1.00 58.78           C  
ATOM   3483  CB  ASN L  37       1.622  65.971  47.797  1.00 59.39           C  
ATOM   3484  CG  ASN L  37       0.360  66.686  48.211  1.00 58.22           C  
ATOM   3485  OD1 ASN L  37      -0.025  67.677  47.611  1.00 60.92           O  
ATOM   3486  ND2 ASN L  37      -0.276  66.199  49.252  1.00 53.02           N  
ATOM   3487  C   ASN L  37       2.928  64.888  45.996  1.00 59.06           C  
ATOM   3488  O   ASN L  37       3.409  63.886  46.510  1.00 54.18           O  
ATOM   3489  N   TYR L  38       3.540  65.639  45.084  1.00 55.76           N  
ATOM   3490  CA  TYR L  38       4.896  65.331  44.569  1.00 53.51           C  
ATOM   3491  CB  TYR L  38       4.949  65.660  43.082  1.00 52.01           C  
ATOM   3492  CG  TYR L  38       4.248  64.618  42.262  1.00 51.79           C  
ATOM   3493  CD1 TYR L  38       4.904  63.935  41.267  1.00 53.76           C  
ATOM   3494  CE1 TYR L  38       4.269  62.953  40.534  1.00 54.13           C  
ATOM   3495  CZ  TYR L  38       2.959  62.629  40.807  1.00 50.90           C  
ATOM   3496  OH  TYR L  38       2.333  61.665  40.088  1.00 50.80           O  
ATOM   3497  CE2 TYR L  38       2.293  63.289  41.812  1.00 51.31           C  
ATOM   3498  CD2 TYR L  38       2.947  64.265  42.536  1.00 50.48           C  
ATOM   3499  C   TYR L  38       5.936  66.046  45.424  1.00 50.83           C  
ATOM   3500  O   TYR L  38       6.536  67.005  44.981  1.00 50.29           O  
ATOM   3501  N   LEU L  39       6.152  65.501  46.613  1.00 48.14           N  
ATOM   3502  CA  LEU L  39       7.035  66.049  47.676  1.00 44.19           C  
ATOM   3503  CB  LEU L  39       6.159  66.774  48.699  1.00 40.46           C  
ATOM   3504  CG  LEU L  39       6.829  67.695  49.716  1.00 39.47           C  
ATOM   3505  CD1 LEU L  39       7.564  66.905  50.783  1.00 38.15           C  
ATOM   3506  CD2 LEU L  39       7.738  68.715  49.047  1.00 42.49           C  
ATOM   3507  C   LEU L  39       7.751  64.842  48.289  1.00 49.37           C  
ATOM   3508  O   LEU L  39       7.075  63.806  48.559  1.00 52.53           O  
ATOM   3509  N   ALA L  40       9.077  64.937  48.390  1.00 49.26           N  
ATOM   3510  CA  ALA L  40       9.958  63.869  48.890  1.00 43.90           C  
ATOM   3511  CB  ALA L  40      10.811  63.323  47.781  1.00 46.67           C  
ATOM   3512  C   ALA L  40      10.810  64.398  50.045  1.00 40.53           C  
ATOM   3513  O   ALA L  40      11.111  65.606  50.069  1.00 38.96           O  
ATOM   3514  N   TRP L  41      11.206  63.476  50.938  1.00 37.94           N  
ATOM   3515  CA  TRP L  41      12.146  63.734  52.057  1.00 40.17           C  
ATOM   3516  CB  TRP L  41      11.449  63.551  53.401  1.00 43.56           C  
ATOM   3517  CG  TRP L  41      10.391  64.570  53.691  1.00 47.62           C  
ATOM   3518  CD1 TRP L  41       9.051  64.459  53.462  1.00 50.44           C  
ATOM   3519  NE1 TRP L  41       8.390  65.578  53.887  1.00 51.91           N  
ATOM   3520  CE2 TRP L  41       9.302  66.455  54.403  1.00 51.48           C  
ATOM   3521  CD2 TRP L  41      10.577  65.855  54.302  1.00 50.21           C  
ATOM   3522  CE3 TRP L  41      11.692  66.557  54.763  1.00 48.88           C  
ATOM   3523  CZ3 TRP L  41      11.505  67.805  55.310  1.00 49.35           C  
ATOM   3524  CH2 TRP L  41      10.237  68.378  55.396  1.00 51.59           C  
ATOM   3525  CZ2 TRP L  41       9.116  67.724  54.943  1.00 51.71           C  
ATOM   3526  C   TRP L  41      13.396  62.846  51.927  1.00 40.20           C  
ATOM   3527  O   TRP L  41      13.277  61.599  51.720  1.00 40.61           O  
ATOM   3528  N   TYR L  42      14.567  63.477  52.041  1.00 39.17           N  
ATOM   3529  CA  TYR L  42      15.895  62.822  52.031  1.00 35.30           C  
ATOM   3530  CB  TYR L  42      16.719  63.419  50.893  1.00 32.74           C  
ATOM   3531  CG  TYR L  42      16.130  63.152  49.534  1.00 32.81           C  
ATOM   3532  CD1 TYR L  42      15.215  64.018  48.953  1.00 31.65           C  
ATOM   3533  CE1 TYR L  42      14.666  63.757  47.705  1.00 31.06           C  
ATOM   3534  CZ  TYR L  42      15.020  62.605  47.018  1.00 32.53           C  
ATOM   3535  OH  TYR L  42      14.515  62.293  45.790  1.00 31.17           O  
ATOM   3536  CE2 TYR L  42      15.927  61.729  47.587  1.00 33.41           C  
ATOM   3537  CD2 TYR L  42      16.463  62.003  48.837  1.00 32.99           C  
ATOM   3538  C   TYR L  42      16.549  63.026  53.392  1.00 36.09           C  
ATOM   3539  O   TYR L  42      16.410  64.097  54.015  1.00 32.66           O  
ATOM   3540  N   GLN L  43      17.278  62.001  53.829  1.00 38.98           N  
ATOM   3541  CA  GLN L  43      18.235  62.014  54.960  1.00 40.05           C  
ATOM   3542  CB  GLN L  43      18.007  60.750  55.783  1.00 38.86           C  
ATOM   3543  CG  GLN L  43      18.909  60.631  56.993  1.00 37.04           C  
ATOM   3544  CD  GLN L  43      18.730  59.299  57.669  1.00 33.71           C  
ATOM   3545  OE1 GLN L  43      19.135  58.264  57.134  1.00 33.56           O  
ATOM   3546  NE2 GLN L  43      18.131  59.333  58.849  1.00 28.47           N  
ATOM   3547  C   GLN L  43      19.649  62.050  54.370  1.00 41.44           C  
ATOM   3548  O   GLN L  43      19.907  61.266  53.422  1.00 41.23           O  
ATOM   3549  N   GLN L  44      20.518  62.912  54.895  1.00 41.68           N  
ATOM   3550  CA  GLN L  44      21.948  62.921  54.486  1.00 42.20           C  
ATOM   3551  CB  GLN L  44      22.265  64.070  53.542  1.00 39.89           C  
ATOM   3552  CG  GLN L  44      23.597  63.894  52.841  1.00 37.99           C  
ATOM   3553  CD  GLN L  44      24.059  65.205  52.261  1.00 39.37           C  
ATOM   3554  OE1 GLN L  44      23.694  66.303  52.723  1.00 35.67           O  
ATOM   3555  NE2 GLN L  44      24.870  65.085  51.224  1.00 39.28           N  
ATOM   3556  C   GLN L  44      22.839  62.993  55.710  1.00 42.05           C  
ATOM   3557  O   GLN L  44      22.752  63.989  56.461  1.00 42.37           O  
ATOM   3558  N   LYS L  45      23.714  62.022  55.896  1.00 47.67           N  
ATOM   3559  CA  LYS L  45      24.734  62.011  56.974  1.00 54.26           C  
ATOM   3560  CB  LYS L  45      24.862  60.616  57.572  1.00 51.90           C  
ATOM   3561  CG  LYS L  45      23.613  60.171  58.300  1.00 51.60           C  
ATOM   3562  CD  LYS L  45      23.678  58.733  58.679  1.00 51.92           C  
ATOM   3563  CE  LYS L  45      22.372  58.220  59.223  1.00 49.67           C  
ATOM   3564  NZ  LYS L  45      22.440  56.751  59.391  1.00 50.31           N  
ATOM   3565  C   LYS L  45      26.077  62.441  56.410  1.00 61.15           C  
ATOM   3566  O   LYS L  45      26.302  62.399  55.194  1.00 64.71           O  
ATOM   3567  N   PRO L  46      27.005  62.850  57.292  1.00 59.89           N  
ATOM   3568  CA  PRO L  46      28.353  63.220  56.846  1.00 52.96           C  
ATOM   3569  CB  PRO L  46      29.135  63.364  58.151  1.00 54.18           C  
ATOM   3570  CG  PRO L  46      28.076  63.718  59.181  1.00 58.08           C  
ATOM   3571  CD  PRO L  46      26.811  63.009  58.746  1.00 56.79           C  
ATOM   3572  C   PRO L  46      28.980  62.151  55.942  1.00 55.55           C  
ATOM   3573  O   PRO L  46      28.840  60.956  56.238  1.00 49.41           O  
ATOM   3574  N   GLY L  47      29.618  62.612  54.850  1.00 60.80           N  
ATOM   3575  CA  GLY L  47      30.386  61.804  53.882  1.00 58.00           C  
ATOM   3576  C   GLY L  47      29.557  60.733  53.200  1.00 58.66           C  
ATOM   3577  O   GLY L  47      30.135  59.730  52.788  1.00 59.61           O  
ATOM   3578  N   GLN L  48      28.241  60.925  53.107  1.00 55.84           N  
ATOM   3579  CA  GLN L  48      27.294  59.943  52.510  1.00 50.49           C  
ATOM   3580  CB  GLN L  48      26.489  59.237  53.608  1.00 54.47           C  
ATOM   3581  CG  GLN L  48      27.309  58.277  54.474  1.00 55.66           C  
ATOM   3582  CD  GLN L  48      26.471  57.257  55.221  1.00 58.91           C  
ATOM   3583  OE1 GLN L  48      25.264  57.415  55.431  1.00 53.90           O  
ATOM   3584  NE2 GLN L  48      27.119  56.186  55.649  1.00 59.52           N  
ATOM   3585  C   GLN L  48      26.408  60.635  51.482  1.00 44.28           C  
ATOM   3586  O   GLN L  48      26.139  61.826  51.572  1.00 43.42           O  
ATOM   3587  N   PRO L  49      25.956  59.940  50.413  1.00 40.79           N  
ATOM   3588  CA  PRO L  49      24.910  60.489  49.565  1.00 41.28           C  
ATOM   3589  CB  PRO L  49      24.767  59.483  48.416  1.00 40.73           C  
ATOM   3590  CG  PRO L  49      25.434  58.207  48.920  1.00 41.70           C  
ATOM   3591  CD  PRO L  49      26.456  58.641  49.949  1.00 40.99           C  
ATOM   3592  C   PRO L  49      23.616  60.634  50.353  1.00 44.63           C  
ATOM   3593  O   PRO L  49      23.417  59.958  51.352  1.00 49.87           O  
ATOM   3594  N   PRO L  50      22.699  61.511  49.911  1.00 44.30           N  
ATOM   3595  CA  PRO L  50      21.353  61.536  50.465  1.00 41.25           C  
ATOM   3596  CB  PRO L  50      20.643  62.602  49.640  1.00 42.09           C  
ATOM   3597  CG  PRO L  50      21.751  63.449  49.071  1.00 42.43           C  
ATOM   3598  CD  PRO L  50      22.914  62.511  48.862  1.00 42.91           C  
ATOM   3599  C   PRO L  50      20.657  60.190  50.244  1.00 42.81           C  
ATOM   3600  O   PRO L  50      20.916  59.533  49.261  1.00 43.46           O  
ATOM   3601  N   LYS L  51      19.777  59.825  51.162  1.00 43.42           N  
ATOM   3602  CA  LYS L  51      18.972  58.576  51.115  1.00 45.44           C  
ATOM   3603  CB  LYS L  51      19.366  57.721  52.323  1.00 52.57           C  
ATOM   3604  CG  LYS L  51      18.630  56.400  52.521  1.00 59.93           C  
ATOM   3605  CD  LYS L  51      18.200  56.197  53.972  1.00 68.22           C  
ATOM   3606  CE  LYS L  51      18.309  54.768  54.459  1.00 79.22           C  
ATOM   3607  NZ  LYS L  51      17.115  53.973  54.081  1.00 85.93           N  
ATOM   3608  C   LYS L  51      17.496  58.993  51.100  1.00 44.28           C  
ATOM   3609  O   LYS L  51      17.091  59.849  51.918  1.00 41.61           O  
ATOM   3610  N   LEU L  52      16.718  58.416  50.175  1.00 41.53           N  
ATOM   3611  CA  LEU L  52      15.252  58.675  50.058  1.00 40.57           C  
ATOM   3612  CB  LEU L  52      14.732  58.219  48.694  1.00 40.52           C  
ATOM   3613  CG  LEU L  52      13.237  58.453  48.470  1.00 38.05           C  
ATOM   3614  CD1 LEU L  52      12.908  59.932  48.286  1.00 37.13           C  
ATOM   3615  CD2 LEU L  52      12.762  57.650  47.280  1.00 38.03           C  
ATOM   3616  C   LEU L  52      14.524  57.952  51.191  1.00 39.67           C  
ATOM   3617  O   LEU L  52      14.613  56.715  51.304  1.00 35.80           O  
ATOM   3618  N   LEU L  53      13.852  58.756  52.018  1.00 40.36           N  
ATOM   3619  CA  LEU L  53      13.044  58.325  53.190  1.00 42.43           C  
ATOM   3620  CB  LEU L  53      13.154  59.361  54.317  1.00 41.74           C  
ATOM   3621  CG  LEU L  53      14.425  59.343  55.153  1.00 41.50           C  
ATOM   3622  CD1 LEU L  53      14.192  60.113  56.439  1.00 41.34           C  
ATOM   3623  CD2 LEU L  53      14.882  57.926  55.448  1.00 40.65           C  
ATOM   3624  C   LEU L  53      11.575  58.234  52.784  1.00 41.62           C  
ATOM   3625  O   LEU L  53      11.027  57.155  52.798  1.00 36.00           O  
ATOM   3626  N   ILE L  54      10.989  59.363  52.384  1.00 41.82           N  
ATOM   3627  CA  ILE L  54       9.537  59.461  52.116  1.00 44.82           C  
ATOM   3628  CB  ILE L  54       8.910  60.349  53.207  1.00 48.75           C  
ATOM   3629  CG1 ILE L  54       8.217  59.525  54.297  1.00 51.24           C  
ATOM   3630  CG2 ILE L  54       7.954  61.351  52.585  1.00 53.55           C  
ATOM   3631  CD1 ILE L  54       9.034  59.276  55.529  1.00 51.42           C  
ATOM   3632  C   ILE L  54       9.307  59.988  50.682  1.00 44.36           C  
ATOM   3633  O   ILE L  54      10.080  60.875  50.218  1.00 45.79           O  
ATOM   3634  N   TYR L  55       8.340  59.436  49.968  1.00 42.92           N  
ATOM   3635  CA  TYR L  55       7.910  60.032  48.686  1.00 44.70           C  
ATOM   3636  CB  TYR L  55       8.432  59.255  47.489  1.00 47.16           C  
ATOM   3637  CG  TYR L  55       7.864  57.875  47.322  1.00 49.74           C  
ATOM   3638  CD1 TYR L  55       8.395  56.809  48.025  1.00 50.67           C  
ATOM   3639  CE1 TYR L  55       7.920  55.525  47.858  1.00 52.54           C  
ATOM   3640  CZ  TYR L  55       6.904  55.289  46.956  1.00 56.34           C  
ATOM   3641  OH  TYR L  55       6.452  54.013  46.798  1.00 60.94           O  
ATOM   3642  CE2 TYR L  55       6.366  56.342  46.233  1.00 56.90           C  
ATOM   3643  CD2 TYR L  55       6.853  57.625  46.416  1.00 51.52           C  
ATOM   3644  C   TYR L  55       6.398  60.134  48.650  1.00 45.63           C  
ATOM   3645  O   TYR L  55       5.770  59.429  49.426  1.00 48.64           O  
ATOM   3646  N   TRP L  56       5.862  61.026  47.828  1.00 44.33           N  
ATOM   3647  CA  TRP L  56       4.420  61.386  47.694  1.00 43.43           C  
ATOM   3648  CB  TRP L  56       3.606  60.198  47.177  1.00 40.84           C  
ATOM   3649  CG  TRP L  56       3.564  60.133  45.681  1.00 39.35           C  
ATOM   3650  CD1 TRP L  56       3.795  61.148  44.795  1.00 41.55           C  
ATOM   3651  NE1 TRP L  56       3.654  60.702  43.505  1.00 41.82           N  
ATOM   3652  CE2 TRP L  56       3.296  59.382  43.530  1.00 39.49           C  
ATOM   3653  CD2 TRP L  56       3.225  58.990  44.883  1.00 36.40           C  
ATOM   3654  CE3 TRP L  56       2.878  57.678  45.180  1.00 36.34           C  
ATOM   3655  CZ3 TRP L  56       2.637  56.808  44.144  1.00 37.73           C  
ATOM   3656  CH2 TRP L  56       2.713  57.214  42.814  1.00 37.12           C  
ATOM   3657  CZ2 TRP L  56       3.032  58.506  42.480  1.00 39.84           C  
ATOM   3658  C   TRP L  56       3.889  61.963  48.994  1.00 44.72           C  
ATOM   3659  O   TRP L  56       2.771  61.699  49.257  1.00 47.39           O  
ATOM   3660  N   ALA L  57       4.751  62.583  49.815  1.00 48.50           N  
ATOM   3661  CA  ALA L  57       4.521  63.322  51.064  1.00 51.40           C  
ATOM   3662  CB  ALA L  57       3.408  64.326  50.899  1.00 52.30           C  
ATOM   3663  C   ALA L  57       4.278  62.368  52.245  1.00 51.91           C  
ATOM   3664  O   ALA L  57       4.451  62.829  53.374  1.00 52.55           O  
ATOM   3665  N   SER L  58       3.942  61.106  52.048  1.00 49.37           N  
ATOM   3666  CA  SER L  58       3.548  60.231  53.178  1.00 51.96           C  
ATOM   3667  CB  SER L  58       2.066  60.235  53.319  1.00 53.48           C  
ATOM   3668  OG  SER L  58       1.490  59.637  52.169  1.00 57.77           O  
ATOM   3669  C   SER L  58       4.057  58.823  52.967  1.00 50.00           C  
ATOM   3670  O   SER L  58       4.200  58.082  53.975  1.00 51.21           O  
ATOM   3671  N   THR L  59       4.148  58.354  51.731  1.00 47.07           N  
ATOM   3672  CA  THR L  59       4.578  56.964  51.447  1.00 43.17           C  
ATOM   3673  CB  THR L  59       4.333  56.604  49.979  1.00 42.97           C  
ATOM   3674  OG1 THR L  59       2.934  56.736  49.733  1.00 42.80           O  
ATOM   3675  CG2 THR L  59       4.769  55.203  49.618  1.00 42.66           C  
ATOM   3676  C   THR L  59       6.042  56.799  51.837  1.00 45.39           C  
ATOM   3677  O   THR L  59       6.869  57.680  51.567  1.00 50.06           O  
ATOM   3678  N   ARG L  60       6.328  55.691  52.494  1.00 48.18           N  
ATOM   3679  CA  ARG L  60       7.708  55.421  52.950  1.00 48.00           C  
ATOM   3680  CB  ARG L  60       7.674  54.608  54.242  1.00 48.64           C  
ATOM   3681  CG  ARG L  60       7.736  55.464  55.492  1.00 54.59           C  
ATOM   3682  CD  ARG L  60       8.037  54.590  56.685  1.00 60.78           C  
ATOM   3683  NE  ARG L  60       6.881  53.766  56.954  1.00 65.15           N  
ATOM   3684  CZ  ARG L  60       5.912  54.053  57.818  1.00 73.12           C  
ATOM   3685  NH1 ARG L  60       5.939  55.151  58.561  1.00 70.22           N  
ATOM   3686  NH2 ARG L  60       4.908  53.205  57.941  1.00 84.68           N  
ATOM   3687  C   ARG L  60       8.427  54.576  51.899  1.00 48.58           C  
ATOM   3688  O   ARG L  60       7.870  53.564  51.463  1.00 49.93           O  
ATOM   3689  N   GLU L  61       9.648  54.971  51.538  1.00 52.17           N  
ATOM   3690  CA  GLU L  61      10.505  54.225  50.588  1.00 52.89           C  
ATOM   3691  CB  GLU L  61      11.715  55.097  50.220  1.00 57.40           C  
ATOM   3692  CG  GLU L  61      12.816  54.407  49.421  1.00 60.94           C  
ATOM   3693  CD  GLU L  61      12.475  53.964  48.009  1.00 61.34           C  
ATOM   3694  OE1 GLU L  61      13.243  54.309  47.074  1.00 65.51           O  
ATOM   3695  OE2 GLU L  61      11.475  53.245  47.851  1.00 61.13           O  
ATOM   3696  C   GLU L  61      10.839  52.874  51.238  1.00 46.08           C  
ATOM   3697  O   GLU L  61      10.975  52.786  52.482  1.00 40.22           O  
ATOM   3698  N   SER L  62      11.043  51.846  50.424  1.00 43.97           N  
ATOM   3699  CA  SER L  62      11.321  50.466  50.929  1.00 46.97           C  
ATOM   3700  CB  SER L  62      11.629  49.475  49.820  1.00 50.45           C  
ATOM   3701  OG  SER L  62      10.907  49.774  48.634  1.00 60.51           O  
ATOM   3702  C   SER L  62      12.484  50.494  51.921  1.00 44.41           C  
ATOM   3703  O   SER L  62      13.483  51.121  51.592  1.00 44.85           O  
ATOM   3704  N   GLY L  63      12.366  49.785  53.049  1.00 45.80           N  
ATOM   3705  CA  GLY L  63      13.442  49.641  54.035  1.00 42.84           C  
ATOM   3706  C   GLY L  63      13.433  50.750  55.055  1.00 40.76           C  
ATOM   3707  O   GLY L  63      14.212  50.669  55.994  1.00 43.60           O  
ATOM   3708  N   VAL L  64      12.588  51.772  54.906  1.00 39.58           N  
ATOM   3709  CA  VAL L  64      12.549  52.879  55.897  1.00 39.45           C  
ATOM   3710  CB  VAL L  64      12.058  54.181  55.261  1.00 38.90           C  
ATOM   3711  CG1 VAL L  64      11.906  55.284  56.295  1.00 37.65           C  
ATOM   3712  CG2 VAL L  64      13.000  54.611  54.152  1.00 42.71           C  
ATOM   3713  C   VAL L  64      11.638  52.456  57.025  1.00 40.67           C  
ATOM   3714  O   VAL L  64      10.537  51.995  56.777  1.00 41.14           O  
ATOM   3715  N   PRO L  65      12.060  52.637  58.288  1.00 47.42           N  
ATOM   3716  CA  PRO L  65      11.337  52.125  59.442  1.00 53.81           C  
ATOM   3717  CB  PRO L  65      12.309  52.195  60.632  1.00 57.49           C  
ATOM   3718  CG  PRO L  65      13.640  52.519  59.980  1.00 58.00           C  
ATOM   3719  CD  PRO L  65      13.308  53.280  58.707  1.00 54.88           C  
ATOM   3720  C   PRO L  65      10.120  52.989  59.788  1.00 54.48           C  
ATOM   3721  O   PRO L  65       9.952  54.045  59.227  1.00 57.04           O  
ATOM   3722  N   ASP L  66       9.307  52.503  60.714  1.00 56.38           N  
ATOM   3723  CA  ASP L  66       8.009  53.139  61.092  1.00 58.53           C  
ATOM   3724  CB  ASP L  66       7.171  52.190  61.960  1.00 65.63           C  
ATOM   3725  CG  ASP L  66       7.191  50.722  61.535  1.00 71.49           C  
ATOM   3726  OD1 ASP L  66       8.104  50.339  60.785  1.00 79.71           O  
ATOM   3727  OD2 ASP L  66       6.306  49.957  61.975  1.00 70.71           O  
ATOM   3728  C   ASP L  66       8.257  54.509  61.742  1.00 55.89           C  
ATOM   3729  O   ASP L  66       7.390  55.386  61.588  1.00 56.45           O  
ATOM   3730  N   ARG L  67       9.361  54.712  62.460  1.00 54.51           N  
ATOM   3731  CA  ARG L  67       9.510  55.954  63.251  1.00 52.41           C  
ATOM   3732  CB  ARG L  67      10.742  55.878  64.163  1.00 57.15           C  
ATOM   3733  CG  ARG L  67      12.099  55.788  63.481  1.00 58.87           C  
ATOM   3734  CD  ARG L  67      13.221  55.831  64.513  1.00 55.76           C  
ATOM   3735  NE  ARG L  67      14.533  55.894  63.887  1.00 54.24           N  
ATOM   3736  CZ  ARG L  67      15.119  54.889  63.233  1.00 54.81           C  
ATOM   3737  NH1 ARG L  67      14.524  53.716  63.103  1.00 62.94           N  
ATOM   3738  NH2 ARG L  67      16.310  55.049  62.699  1.00 53.63           N  
ATOM   3739  C   ARG L  67       9.459  57.160  62.298  1.00 49.76           C  
ATOM   3740  O   ARG L  67       9.250  58.292  62.794  1.00 51.81           O  
ATOM   3741  N   PHE L  68       9.712  56.957  61.012  1.00 47.75           N  
ATOM   3742  CA  PHE L  68       9.611  58.075  60.024  1.00 49.05           C  
ATOM   3743  CB  PHE L  68      10.595  57.925  58.859  1.00 47.85           C  
ATOM   3744  CG  PHE L  68      12.021  57.983  59.299  1.00 40.91           C  
ATOM   3745  CD1 PHE L  68      12.670  56.839  59.715  1.00 41.52           C  
ATOM   3746  CE1 PHE L  68      13.966  56.898  60.185  1.00 43.89           C  
ATOM   3747  CZ  PHE L  68      14.595  58.112  60.274  1.00 46.76           C  
ATOM   3748  CD2 PHE L  68      12.642  59.198  59.419  1.00 40.85           C  
ATOM   3749  CE2 PHE L  68      13.934  59.262  59.899  1.00 47.03           C  
ATOM   3750  C   PHE L  68       8.224  58.070  59.412  1.00 48.92           C  
ATOM   3751  O   PHE L  68       7.849  57.048  58.874  1.00 51.22           O  
ATOM   3752  N   SER L  69       7.530  59.195  59.464  1.00 49.67           N  
ATOM   3753  CA  SER L  69       6.220  59.396  58.799  1.00 50.59           C  
ATOM   3754  CB  SER L  69       5.071  59.161  59.731  1.00 54.99           C  
ATOM   3755  OG  SER L  69       5.226  59.939  60.905  1.00 58.57           O  
ATOM   3756  C   SER L  69       6.192  60.799  58.207  1.00 44.55           C  
ATOM   3757  O   SER L  69       6.822  61.707  58.787  1.00 40.65           O  
ATOM   3758  N   GLY L  70       5.580  60.906  57.040  1.00 47.45           N  
ATOM   3759  CA  GLY L  70       5.387  62.175  56.323  1.00 54.74           C  
ATOM   3760  C   GLY L  70       3.918  62.504  56.261  1.00 60.14           C  
ATOM   3761  O   GLY L  70       3.087  61.607  56.213  1.00 69.71           O  
ATOM   3762  N   SER L  71       3.586  63.793  56.217  1.00 64.76           N  
ATOM   3763  CA  SER L  71       2.186  64.298  56.222  1.00 68.88           C  
ATOM   3764  CB  SER L  71       1.637  64.308  57.629  1.00 70.19           C  
ATOM   3765  OG  SER L  71       2.538  64.953  58.519  1.00 73.69           O  
ATOM   3766  C   SER L  71       2.134  65.705  55.599  1.00 69.72           C  
ATOM   3767  O   SER L  71       3.231  66.268  55.243  1.00 77.11           O  
ATOM   3768  N   GLY L  72       0.912  66.222  55.460  1.00 63.87           N  
ATOM   3769  CA  GLY L  72       0.634  67.574  54.945  1.00 61.35           C  
ATOM   3770  C   GLY L  72      -0.107  67.495  53.626  1.00 59.27           C  
ATOM   3771  O   GLY L  72      -0.232  66.382  53.069  1.00 51.72           O  
ATOM   3772  N   SER L  73      -0.571  68.644  53.125  1.00 63.71           N  
ATOM   3773  CA  SER L  73      -1.314  68.747  51.844  1.00 65.11           C  
ATOM   3774  CB  SER L  73      -2.740  68.365  52.026  1.00 68.68           C  
ATOM   3775  OG  SER L  73      -3.247  67.886  50.793  1.00 75.78           O  
ATOM   3776  C   SER L  73      -1.201  70.158  51.265  1.00 61.48           C  
ATOM   3777  O   SER L  73      -0.909  71.094  52.032  1.00 70.14           O  
ATOM   3778  N   GLY L  74      -1.417  70.284  49.962  1.00 55.36           N  
ATOM   3779  CA  GLY L  74      -1.319  71.585  49.289  1.00 55.66           C  
ATOM   3780  C   GLY L  74       0.101  72.103  49.361  1.00 53.68           C  
ATOM   3781  O   GLY L  74       0.909  71.696  48.508  1.00 62.27           O  
ATOM   3782  N   THR L  75       0.402  72.971  50.329  1.00 51.51           N  
ATOM   3783  CA  THR L  75       1.711  73.676  50.434  1.00 53.42           C  
ATOM   3784  CB  THR L  75       1.610  75.186  50.183  1.00 52.00           C  
ATOM   3785  OG1 THR L  75       1.038  75.776  51.352  1.00 48.08           O  
ATOM   3786  CG2 THR L  75       0.838  75.539  48.929  1.00 51.69           C  
ATOM   3787  C   THR L  75       2.358  73.529  51.818  1.00 57.01           C  
ATOM   3788  O   THR L  75       3.550  73.956  51.923  1.00 76.67           O  
ATOM   3789  N   ASP L  76       1.693  72.915  52.806  1.00 53.61           N  
ATOM   3790  CA  ASP L  76       2.293  72.752  54.159  1.00 54.30           C  
ATOM   3791  CB  ASP L  76       1.507  73.442  55.270  1.00 58.01           C  
ATOM   3792  CG  ASP L  76       1.496  74.946  55.074  1.00 67.07           C  
ATOM   3793  OD1 ASP L  76       0.397  75.509  54.912  1.00 77.00           O  
ATOM   3794  OD2 ASP L  76       2.588  75.538  55.038  1.00 70.08           O  
ATOM   3795  C   ASP L  76       2.501  71.268  54.416  1.00 52.03           C  
ATOM   3796  O   ASP L  76       1.473  70.521  54.390  1.00 46.79           O  
ATOM   3797  N   PHE L  77       3.775  70.872  54.577  1.00 49.37           N  
ATOM   3798  CA  PHE L  77       4.215  69.461  54.716  1.00 44.72           C  
ATOM   3799  CB  PHE L  77       4.937  68.984  53.464  1.00 41.58           C  
ATOM   3800  CG  PHE L  77       4.088  69.002  52.225  1.00 40.43           C  
ATOM   3801  CD1 PHE L  77       3.223  67.956  51.949  1.00 41.44           C  
ATOM   3802  CE1 PHE L  77       2.433  67.977  50.806  1.00 42.31           C  
ATOM   3803  CZ  PHE L  77       2.521  69.032  49.919  1.00 41.71           C  
ATOM   3804  CD2 PHE L  77       4.152  70.064  51.334  1.00 41.50           C  
ATOM   3805  CE2 PHE L  77       3.387  70.071  50.177  1.00 41.48           C  
ATOM   3806  C   PHE L  77       5.102  69.291  55.940  1.00 45.10           C  
ATOM   3807  O   PHE L  77       5.748  70.264  56.351  1.00 44.22           O  
ATOM   3808  N   THR L  78       5.088  68.075  56.482  1.00 46.86           N  
ATOM   3809  CA  THR L  78       5.812  67.726  57.731  1.00 50.86           C  
ATOM   3810  CB  THR L  78       4.865  67.852  58.940  1.00 52.78           C  
ATOM   3811  OG1 THR L  78       4.804  69.236  59.285  1.00 50.55           O  
ATOM   3812  CG2 THR L  78       5.280  67.080  60.176  1.00 52.46           C  
ATOM   3813  C   THR L  78       6.486  66.366  57.578  1.00 53.82           C  
ATOM   3814  O   THR L  78       5.825  65.366  57.159  1.00 63.85           O  
ATOM   3815  N   LEU L  79       7.755  66.294  57.990  1.00 53.11           N  
ATOM   3816  CA  LEU L  79       8.439  65.021  58.274  1.00 48.46           C  
ATOM   3817  CB  LEU L  79       9.816  64.981  57.608  1.00 46.56           C  
ATOM   3818  CG  LEU L  79      10.590  63.692  57.853  1.00 44.97           C  
ATOM   3819  CD1 LEU L  79       9.966  62.535  57.103  1.00 47.15           C  
ATOM   3820  CD2 LEU L  79      12.030  63.852  57.442  1.00 47.55           C  
ATOM   3821  C   LEU L  79       8.521  64.876  59.790  1.00 45.57           C  
ATOM   3822  O   LEU L  79       8.866  65.876  60.482  1.00 39.82           O  
ATOM   3823  N   THR L  80       8.094  63.753  60.316  1.00 46.05           N  
ATOM   3824  CA  THR L  80       8.110  63.549  61.782  1.00 49.47           C  
ATOM   3825  CB  THR L  80       6.696  63.408  62.345  1.00 50.78           C  
ATOM   3826  OG1 THR L  80       5.835  64.366  61.717  1.00 54.49           O  
ATOM   3827  CG2 THR L  80       6.681  63.596  63.844  1.00 51.33           C  
ATOM   3828  C   THR L  80       8.933  62.314  62.083  1.00 52.05           C  
ATOM   3829  O   THR L  80       8.797  61.358  61.349  1.00 51.53           O  
ATOM   3830  N   ILE L  81       9.758  62.347  63.126  1.00 56.76           N  
ATOM   3831  CA  ILE L  81      10.423  61.126  63.657  1.00 57.45           C  
ATOM   3832  CB  ILE L  81      11.962  61.299  63.758  1.00 60.42           C  
ATOM   3833  CG1 ILE L  81      12.599  61.751  62.437  1.00 61.77           C  
ATOM   3834  CG2 ILE L  81      12.629  60.038  64.301  1.00 61.38           C  
ATOM   3835  CD1 ILE L  81      14.103  61.922  62.491  1.00 61.21           C  
ATOM   3836  C   ILE L  81       9.797  60.988  65.032  1.00 58.21           C  
ATOM   3837  O   ILE L  81       9.921  61.916  65.808  1.00 62.45           O  
ATOM   3838  N   SER L  82       9.062  59.922  65.290  1.00 58.41           N  
ATOM   3839  CA  SER L  82       8.686  59.609  66.690  1.00 61.65           C  
ATOM   3840  CB  SER L  82       7.459  58.792  66.695  1.00 64.90           C  
ATOM   3841  OG  SER L  82       7.614  57.729  65.765  1.00 64.26           O  
ATOM   3842  C   SER L  82       9.853  58.835  67.292  1.00 66.83           C  
ATOM   3843  O   SER L  82      10.371  57.986  66.571  1.00 87.57           O  
ATOM   3844  N   SER L  83      10.244  59.090  68.532  1.00 70.08           N  
ATOM   3845  CA  SER L  83      11.363  58.339  69.162  1.00 69.74           C  
ATOM   3846  CB  SER L  83      10.953  56.901  69.484  1.00 73.94           C  
ATOM   3847  OG  SER L  83      12.082  56.071  69.752  1.00 76.35           O  
ATOM   3848  C   SER L  83      12.637  58.392  68.312  1.00 59.88           C  
ATOM   3849  O   SER L  83      13.050  57.374  67.775  1.00 51.15           O  
ATOM   3850  N   LEU L  84      13.210  59.593  68.244  1.00 57.92           N  
ATOM   3851  CA  LEU L  84      14.494  59.872  67.550  1.00 50.95           C  
ATOM   3852  CB  LEU L  84      14.880  61.338  67.759  1.00 49.34           C  
ATOM   3853  CG  LEU L  84      16.236  61.762  67.194  1.00 51.32           C  
ATOM   3854  CD1 LEU L  84      16.085  62.578  65.918  1.00 51.58           C  
ATOM   3855  CD2 LEU L  84      17.014  62.572  68.213  1.00 54.05           C  
ATOM   3856  C   LEU L  84      15.571  58.964  68.113  1.00 48.26           C  
ATOM   3857  O   LEU L  84      15.673  58.847  69.281  1.00 44.23           O  
ATOM   3858  N   GLN L  85      16.368  58.380  67.227  1.00 52.17           N  
ATOM   3859  CA  GLN L  85      17.443  57.415  67.556  1.00 51.20           C  
ATOM   3860  CB  GLN L  85      17.224  56.130  66.767  1.00 51.11           C  
ATOM   3861  CG  GLN L  85      15.877  55.501  67.058  1.00 51.14           C  
ATOM   3862  CD  GLN L  85      15.917  54.926  68.447  1.00 52.68           C  
ATOM   3863  OE1 GLN L  85      16.712  54.036  68.732  1.00 57.07           O  
ATOM   3864  NE2 GLN L  85      15.092  55.464  69.329  1.00 52.54           N  
ATOM   3865  C   GLN L  85      18.792  58.039  67.204  1.00 51.88           C  
ATOM   3866  O   GLN L  85      18.832  59.041  66.436  1.00 48.30           O  
ATOM   3867  N   ALA L  86      19.877  57.461  67.715  1.00 50.44           N  
ATOM   3868  CA  ALA L  86      21.240  58.015  67.555  1.00 50.51           C  
ATOM   3869  CB  ALA L  86      22.233  57.202  68.350  1.00 51.59           C  
ATOM   3870  C   ALA L  86      21.622  58.088  66.076  1.00 46.53           C  
ATOM   3871  O   ALA L  86      22.363  59.000  65.730  1.00 44.62           O  
ATOM   3872  N   GLU L  87      21.176  57.119  65.273  1.00 44.35           N  
ATOM   3873  CA  GLU L  87      21.430  57.033  63.824  1.00 47.70           C  
ATOM   3874  CB  GLU L  87      21.081  55.650  63.256  1.00 51.23           C  
ATOM   3875  CG  GLU L  87      20.000  54.871  63.996  1.00 58.32           C  
ATOM   3876  CD  GLU L  87      20.444  54.106  65.241  1.00 68.73           C  
ATOM   3877  OE1 GLU L  87      20.020  52.925  65.425  1.00 71.86           O  
ATOM   3878  OE2 GLU L  87      21.202  54.696  66.044  1.00 71.26           O  
ATOM   3879  C   GLU L  87      20.660  58.097  63.037  1.00 48.29           C  
ATOM   3880  O   GLU L  87      20.931  58.253  61.876  1.00 58.74           O  
ATOM   3881  N   ASP L  88      19.684  58.755  63.629  1.00 45.79           N  
ATOM   3882  CA  ASP L  88      18.891  59.820  62.968  1.00 44.39           C  
ATOM   3883  CB  ASP L  88      17.504  59.895  63.595  1.00 44.93           C  
ATOM   3884  CG  ASP L  88      16.816  58.556  63.468  1.00 45.97           C  
ATOM   3885  OD1 ASP L  88      17.106  57.867  62.457  1.00 47.77           O  
ATOM   3886  OD2 ASP L  88      16.046  58.194  64.387  1.00 46.88           O  
ATOM   3887  C   ASP L  88      19.649  61.139  62.978  1.00 41.33           C  
ATOM   3888  O   ASP L  88      19.195  62.044  62.254  1.00 39.89           O  
ATOM   3889  N   VAL L  89      20.758  61.261  63.698  1.00 36.50           N  
ATOM   3890  CA  VAL L  89      21.525  62.545  63.604  1.00 36.98           C  
ATOM   3891  CB  VAL L  89      22.794  62.543  64.477  1.00 38.68           C  
ATOM   3892  CG1 VAL L  89      23.498  63.891  64.387  1.00 39.55           C  
ATOM   3893  CG2 VAL L  89      22.547  62.154  65.928  1.00 39.41           C  
ATOM   3894  C   VAL L  89      21.948  62.704  62.142  1.00 37.30           C  
ATOM   3895  O   VAL L  89      22.844  61.951  61.704  1.00 40.24           O  
ATOM   3896  N   ALA L  90      21.386  63.672  61.429  1.00 35.03           N  
ATOM   3897  CA  ALA L  90      21.677  63.942  60.008  1.00 36.35           C  
ATOM   3898  CB  ALA L  90      21.115  62.829  59.159  1.00 37.53           C  
ATOM   3899  C   ALA L  90      21.061  65.273  59.603  1.00 35.27           C  
ATOM   3900  O   ALA L  90      20.451  65.903  60.427  1.00 33.50           O  
ATOM   3901  N   VAL L  91      21.216  65.652  58.353  1.00 35.24           N  
ATOM   3902  CA  VAL L  91      20.483  66.783  57.751  1.00 37.03           C  
ATOM   3903  CB  VAL L  91      21.427  67.660  56.917  1.00 36.37           C  
ATOM   3904  CG1 VAL L  91      20.667  68.558  55.958  1.00 36.36           C  
ATOM   3905  CG2 VAL L  91      22.327  68.461  57.833  1.00 37.02           C  
ATOM   3906  C   VAL L  91      19.350  66.179  56.926  1.00 36.95           C  
ATOM   3907  O   VAL L  91      19.596  65.166  56.261  1.00 35.47           O  
ATOM   3908  N   TYR L  92      18.153  66.763  57.025  1.00 34.74           N  
ATOM   3909  CA  TYR L  92      16.985  66.288  56.242  1.00 34.41           C  
ATOM   3910  CB  TYR L  92      15.889  65.805  57.186  1.00 33.14           C  
ATOM   3911  CG  TYR L  92      16.283  64.665  58.090  1.00 32.52           C  
ATOM   3912  CD1 TYR L  92      16.875  64.907  59.319  1.00 31.54           C  
ATOM   3913  CE1 TYR L  92      17.211  63.870  60.172  1.00 30.57           C  
ATOM   3914  CZ  TYR L  92      16.958  62.562  59.800  1.00 31.37           C  
ATOM   3915  OH  TYR L  92      17.307  61.555  60.649  1.00 32.09           O  
ATOM   3916  CE2 TYR L  92      16.355  62.295  58.582  1.00 31.17           C  
ATOM   3917  CD2 TYR L  92      16.031  63.346  57.738  1.00 32.27           C  
ATOM   3918  C   TYR L  92      16.559  67.409  55.299  1.00 36.28           C  
ATOM   3919  O   TYR L  92      16.381  68.552  55.767  1.00 33.19           O  
ATOM   3920  N   TYR L  93      16.445  67.091  54.008  1.00 37.09           N  
ATOM   3921  CA  TYR L  93      15.986  68.013  52.945  1.00 38.86           C  
ATOM   3922  CB  TYR L  93      16.977  68.067  51.783  1.00 38.52           C  
ATOM   3923  CG  TYR L  93      18.390  68.460  52.129  1.00 37.87           C  
ATOM   3924  CD1 TYR L  93      18.831  69.775  52.025  1.00 38.86           C  
ATOM   3925  CE1 TYR L  93      20.134  70.142  52.319  1.00 35.16           C  
ATOM   3926  CZ  TYR L  93      21.032  69.168  52.694  1.00 36.29           C  
ATOM   3927  OH  TYR L  93      22.322  69.472  52.988  1.00 34.64           O  
ATOM   3928  CE2 TYR L  93      20.614  67.852  52.798  1.00 39.91           C  
ATOM   3929  CD2 TYR L  93      19.302  67.507  52.520  1.00 37.20           C  
ATOM   3930  C   TYR L  93      14.645  67.502  52.416  1.00 42.52           C  
ATOM   3931  O   TYR L  93      14.500  66.278  52.242  1.00 46.34           O  
ATOM   3932  N   CYS L  94      13.710  68.426  52.207  1.00 43.47           N  
ATOM   3933  CA  CYS L  94      12.481  68.206  51.412  1.00 44.40           C  
ATOM   3934  CB  CYS L  94      11.292  68.980  51.971  1.00 55.80           C  
ATOM   3935  SG  CYS L  94      11.482  70.786  52.057  1.00 68.92           S  
ATOM   3936  C   CYS L  94      12.797  68.573  49.951  1.00 38.77           C  
ATOM   3937  O   CYS L  94      13.718  69.362  49.687  1.00 35.79           O  
ATOM   3938  N   GLN L  95      12.105  67.933  49.025  1.00 37.10           N  
ATOM   3939  CA  GLN L  95      12.316  68.171  47.577  1.00 40.81           C  
ATOM   3940  CB  GLN L  95      13.274  67.127  47.008  1.00 44.12           C  
ATOM   3941  CG  GLN L  95      13.540  67.245  45.509  1.00 46.92           C  
ATOM   3942  CD  GLN L  95      13.505  65.916  44.790  1.00 47.95           C  
ATOM   3943  OE1 GLN L  95      13.278  64.870  45.387  1.00 51.30           O  
ATOM   3944  NE2 GLN L  95      13.711  65.942  43.485  1.00 47.62           N  
ATOM   3945  C   GLN L  95      10.957  68.010  46.912  1.00 44.92           C  
ATOM   3946  O   GLN L  95      10.301  66.997  47.214  1.00 50.17           O  
ATOM   3947  N   GLN L  96      10.621  68.964  46.026  1.00 42.66           N  
ATOM   3948  CA  GLN L  96       9.476  68.881  45.094  1.00 43.54           C  
ATOM   3949  CB  GLN L  96       8.820  70.255  44.942  1.00 44.04           C  
ATOM   3950  CG  GLN L  96       9.587  71.243  44.083  1.00 45.89           C  
ATOM   3951  CD  GLN L  96       9.414  71.025  42.597  1.00 48.09           C  
ATOM   3952  OE1 GLN L  96       8.584  70.225  42.146  1.00 46.79           O  
ATOM   3953  NE2 GLN L  96      10.224  71.739  41.824  1.00 45.24           N  
ATOM   3954  C   GLN L  96       9.958  68.216  43.795  1.00 45.76           C  
ATOM   3955  O   GLN L  96      11.050  68.527  43.288  1.00 49.29           O  
ATOM   3956  N   TYR L  97       9.156  67.287  43.294  1.00 46.99           N  
ATOM   3957  CA  TYR L  97       9.305  66.669  41.961  1.00 50.55           C  
ATOM   3958  CB  TYR L  97       9.816  65.230  42.102  1.00 49.01           C  
ATOM   3959  CG  TYR L  97       9.008  64.264  42.941  1.00 47.81           C  
ATOM   3960  CD1 TYR L  97       8.978  64.324  44.329  1.00 46.91           C  
ATOM   3961  CE1 TYR L  97       8.257  63.403  45.086  1.00 47.37           C  
ATOM   3962  CZ  TYR L  97       7.576  62.365  44.462  1.00 50.29           C  
ATOM   3963  OH  TYR L  97       6.882  61.406  45.158  1.00 44.05           O  
ATOM   3964  CE2 TYR L  97       7.618  62.278  43.080  1.00 52.64           C  
ATOM   3965  CD2 TYR L  97       8.339  63.209  42.341  1.00 50.71           C  
ATOM   3966  C   TYR L  97       7.990  66.800  41.195  1.00 55.02           C  
ATOM   3967  O   TYR L  97       7.676  65.879  40.415  1.00 51.87           O  
ATOM   3968  N   TYR L  98       7.278  67.907  41.407  1.00 58.36           N  
ATOM   3969  CA  TYR L  98       6.014  68.239  40.712  1.00 61.66           C  
ATOM   3970  CB  TYR L  98       5.233  69.313  41.479  1.00 68.53           C  
ATOM   3971  CG  TYR L  98       3.978  69.770  40.779  1.00 73.93           C  
ATOM   3972  CD1 TYR L  98       2.923  68.900  40.552  1.00 78.50           C  
ATOM   3973  CE1 TYR L  98       1.788  69.306  39.873  1.00 82.86           C  
ATOM   3974  CZ  TYR L  98       1.688  70.610  39.420  1.00 84.34           C  
ATOM   3975  OH  TYR L  98       0.568  71.018  38.756  1.00 88.31           O  
ATOM   3976  CE2 TYR L  98       2.724  71.497  39.648  1.00 80.51           C  
ATOM   3977  CD2 TYR L  98       3.859  71.067  40.313  1.00 77.10           C  
ATOM   3978  C   TYR L  98       6.344  68.649  39.274  1.00 57.65           C  
ATOM   3979  O   TYR L  98       5.751  68.099  38.325  1.00 59.47           O  
ATOM   3980  N   SER L  99       7.314  69.553  39.123  1.00 54.07           N  
ATOM   3981  CA  SER L  99       7.754  70.098  37.821  1.00 56.53           C  
ATOM   3982  CB  SER L  99       7.013  71.379  37.499  1.00 59.93           C  
ATOM   3983  OG  SER L  99       7.022  72.281  38.605  1.00 58.29           O  
ATOM   3984  C   SER L  99       9.268  70.332  37.842  1.00 54.94           C  
ATOM   3985  O   SER L  99       9.796  70.806  38.870  1.00 53.89           O  
ATOM   3986  N   THR L 100       9.946  70.023  36.741  1.00 50.67           N  
ATOM   3987  CA  THR L 100      11.344  70.461  36.500  1.00 52.36           C  
ATOM   3988  CB  THR L 100      11.994  69.835  35.255  1.00 53.82           C  
ATOM   3989  OG1 THR L 100      11.471  70.414  34.060  1.00 53.91           O  
ATOM   3990  CG2 THR L 100      11.830  68.335  35.181  1.00 54.92           C  
ATOM   3991  C   THR L 100      11.291  71.967  36.308  1.00 54.35           C  
ATOM   3992  O   THR L 100      10.391  72.438  35.627  1.00 58.53           O  
ATOM   3993  N   PRO L 101      12.195  72.778  36.897  1.00 56.43           N  
ATOM   3994  CA  PRO L 101      13.325  72.278  37.672  1.00 56.47           C  
ATOM   3995  CB  PRO L 101      14.224  73.524  37.749  1.00 57.04           C  
ATOM   3996  CG  PRO L 101      13.245  74.653  37.870  1.00 55.57           C  
ATOM   3997  CD  PRO L 101      12.127  74.248  36.928  1.00 57.84           C  
ATOM   3998  C   PRO L 101      12.982  71.832  39.097  1.00 53.70           C  
ATOM   3999  O   PRO L 101      12.496  72.667  39.857  1.00 56.35           O  
ATOM   4000  N   TYR L 102      13.336  70.588  39.463  1.00 47.50           N  
ATOM   4001  CA  TYR L 102      13.172  70.055  40.847  1.00 45.89           C  
ATOM   4002  CB  TYR L 102      13.762  68.653  41.025  1.00 46.32           C  
ATOM   4003  CG  TYR L 102      13.264  67.525  40.149  1.00 53.29           C  
ATOM   4004  CD1 TYR L 102      13.953  66.322  40.143  1.00 64.01           C  
ATOM   4005  CE1 TYR L 102      13.543  65.237  39.383  1.00 65.92           C  
ATOM   4006  CZ  TYR L 102      12.428  65.344  38.576  1.00 61.10           C  
ATOM   4007  OH  TYR L 102      12.083  64.248  37.835  1.00 66.32           O  
ATOM   4008  CE2 TYR L 102      11.724  66.538  38.555  1.00 55.05           C  
ATOM   4009  CD2 TYR L 102      12.138  67.609  39.341  1.00 54.81           C  
ATOM   4010  C   TYR L 102      13.907  71.031  41.775  1.00 42.56           C  
ATOM   4011  O   TYR L 102      14.846  71.720  41.327  1.00 45.06           O  
ATOM   4012  N   THR L 103      13.522  71.075  43.056  1.00 38.61           N  
ATOM   4013  CA  THR L 103      14.098  72.017  44.043  1.00 43.24           C  
ATOM   4014  CB  THR L 103      13.434  73.399  43.985  1.00 45.09           C  
ATOM   4015  OG1 THR L 103      12.026  73.201  44.043  1.00 46.85           O  
ATOM   4016  CG2 THR L 103      13.826  74.193  42.752  1.00 44.97           C  
ATOM   4017  C   THR L 103      14.068  71.414  45.457  1.00 41.07           C  
ATOM   4018  O   THR L 103      13.147  70.659  45.793  1.00 47.04           O  
ATOM   4019  N   PHE L 104      15.088  71.758  46.242  1.00 39.02           N  
ATOM   4020  CA  PHE L 104      15.362  71.220  47.598  1.00 36.46           C  
ATOM   4021  CB  PHE L 104      16.812  70.715  47.727  1.00 39.61           C  
ATOM   4022  CG  PHE L 104      17.147  69.406  47.030  1.00 41.88           C  
ATOM   4023  CD1 PHE L 104      17.869  69.387  45.843  1.00 41.02           C  
ATOM   4024  CE1 PHE L 104      18.150  68.190  45.195  1.00 39.37           C  
ATOM   4025  CZ  PHE L 104      17.738  66.990  45.726  1.00 38.91           C  
ATOM   4026  CD2 PHE L 104      16.771  68.178  47.567  1.00 41.76           C  
ATOM   4027  CE2 PHE L 104      17.059  66.981  46.918  1.00 39.63           C  
ATOM   4028  C   PHE L 104      15.087  72.328  48.608  1.00 32.94           C  
ATOM   4029  O   PHE L 104      15.154  73.494  48.218  1.00 28.58           O  
ATOM   4030  N   GLY L 105      14.772  71.950  49.850  1.00 37.14           N  
ATOM   4031  CA  GLY L 105      14.796  72.856  51.009  1.00 40.69           C  
ATOM   4032  C   GLY L 105      16.220  73.252  51.353  1.00 46.71           C  
ATOM   4033  O   GLY L 105      17.153  72.637  50.785  1.00 46.33           O  
ATOM   4034  N   GLN L 106      16.406  74.222  52.255  1.00 50.79           N  
ATOM   4035  CA  GLN L 106      17.771  74.656  52.665  1.00 56.77           C  
ATOM   4036  CB  GLN L 106      17.759  76.024  53.354  1.00 65.18           C  
ATOM   4037  CG  GLN L 106      17.235  76.027  54.781  1.00 67.17           C  
ATOM   4038  CD  GLN L 106      15.737  76.171  54.853  1.00 75.56           C  
ATOM   4039  OE1 GLN L 106      15.042  76.327  53.843  1.00 80.63           O  
ATOM   4040  NE2 GLN L 106      15.232  76.114  56.074  1.00 83.12           N  
ATOM   4041  C   GLN L 106      18.385  73.558  53.547  1.00 50.53           C  
ATOM   4042  O   GLN L 106      19.601  73.558  53.722  1.00 51.94           O  
ATOM   4043  N   GLY L 107      17.552  72.653  54.072  1.00 45.79           N  
ATOM   4044  CA  GLY L 107      17.979  71.540  54.935  1.00 43.16           C  
ATOM   4045  C   GLY L 107      17.718  71.835  56.410  1.00 41.69           C  
ATOM   4046  O   GLY L 107      17.726  73.010  56.812  1.00 44.42           O  
ATOM   4047  N   THR L 108      17.545  70.781  57.198  1.00 41.03           N  
ATOM   4048  CA  THR L 108      17.310  70.881  58.652  1.00 42.21           C  
ATOM   4049  CB  THR L 108      15.830  70.649  58.945  1.00 48.02           C  
ATOM   4050  OG1 THR L 108      15.140  71.719  58.291  1.00 50.26           O  
ATOM   4051  CG2 THR L 108      15.531  70.595  60.427  1.00 48.72           C  
ATOM   4052  C   THR L 108      18.278  69.956  59.375  1.00 42.47           C  
ATOM   4053  O   THR L 108      18.084  68.727  59.277  1.00 43.19           O  
ATOM   4054  N   LYS L 109      19.283  70.551  60.039  1.00 44.64           N  
ATOM   4055  CA  LYS L 109      20.297  69.880  60.893  1.00 49.30           C  
ATOM   4056  CB  LYS L 109      21.413  70.887  61.231  1.00 56.87           C  
ATOM   4057  CG  LYS L 109      22.432  70.479  62.302  1.00 66.52           C  
ATOM   4058  CD  LYS L 109      23.438  69.409  61.855  1.00 78.28           C  
ATOM   4059  CE  LYS L 109      23.940  68.491  62.962  1.00 79.87           C  
ATOM   4060  NZ  LYS L 109      23.856  67.052  62.582  1.00 75.85           N  
ATOM   4061  C   LYS L 109      19.566  69.344  62.136  1.00 45.88           C  
ATOM   4062  O   LYS L 109      18.957  70.144  62.822  1.00 48.64           O  
ATOM   4063  N   VAL L 110      19.655  68.036  62.419  1.00 41.11           N  
ATOM   4064  CA  VAL L 110      19.063  67.365  63.614  1.00 41.28           C  
ATOM   4065  CB  VAL L 110      18.109  66.236  63.193  1.00 40.45           C  
ATOM   4066  CG1 VAL L 110      17.525  65.513  64.401  1.00 39.36           C  
ATOM   4067  CG2 VAL L 110      17.009  66.753  62.277  1.00 40.94           C  
ATOM   4068  C   VAL L 110      20.183  66.840  64.538  1.00 43.02           C  
ATOM   4069  O   VAL L 110      20.914  65.956  64.107  1.00 50.37           O  
ATOM   4070  N   GLU L 111      20.287  67.379  65.767  1.00 43.76           N  
ATOM   4071  CA  GLU L 111      21.252  66.934  66.805  1.00 48.13           C  
ATOM   4072  CB  GLU L 111      21.909  68.069  67.608  1.00 58.77           C  
ATOM   4073  CG  GLU L 111      22.046  69.439  66.936  1.00 67.28           C  
ATOM   4074  CD  GLU L 111      22.878  70.453  67.740  1.00 73.86           C  
ATOM   4075  OE1 GLU L 111      23.130  70.211  68.948  1.00 69.16           O  
ATOM   4076  OE2 GLU L 111      23.303  71.487  67.165  1.00 82.55           O  
ATOM   4077  C   GLU L 111      20.511  66.111  67.841  1.00 46.99           C  
ATOM   4078  O   GLU L 111      19.307  66.297  67.933  1.00 55.66           O  
ATOM   4079  N   ILE L 112      21.225  65.288  68.601  1.00 45.89           N  
ATOM   4080  CA  ILE L 112      20.781  64.725  69.905  1.00 51.07           C  
ATOM   4081  CB  ILE L 112      21.711  63.561  70.336  1.00 55.04           C  
ATOM   4082  CG1 ILE L 112      21.784  62.437  69.302  1.00 56.51           C  
ATOM   4083  CG2 ILE L 112      21.339  63.036  71.720  1.00 52.11           C  
ATOM   4084  CD1 ILE L 112      20.430  61.923  68.899  1.00 63.53           C  
ATOM   4085  C   ILE L 112      20.905  65.835  70.946  1.00 52.63           C  
ATOM   4086  O   ILE L 112      22.007  66.380  71.057  1.00 57.74           O  
ATOM   4087  N   LYS L 113      19.840  66.130  71.679  1.00 56.38           N  
ATOM   4088  CA  LYS L 113      19.913  66.979  72.885  1.00 58.10           C  
ATOM   4089  CB  LYS L 113      18.619  67.737  73.172  1.00 65.13           C  
ATOM   4090  CG  LYS L 113      18.762  68.654  74.377  1.00 72.60           C  
ATOM   4091  CD  LYS L 113      17.743  69.746  74.441  1.00 77.08           C  
ATOM   4092  CE  LYS L 113      16.713  69.493  75.514  1.00 80.18           C  
ATOM   4093  NZ  LYS L 113      15.886  70.704  75.712  1.00 86.88           N  
ATOM   4094  C   LYS L 113      20.207  66.090  74.088  1.00 52.56           C  
ATOM   4095  O   LYS L 113      19.511  65.072  74.255  1.00 59.97           O  
ATOM   4096  N   ARG L 114      21.209  66.468  74.872  1.00 51.34           N  
ATOM   4097  CA  ARG L 114      21.549  65.828  76.170  1.00 55.05           C  
ATOM   4098  CB  ARG L 114      22.785  64.944  75.998  1.00 52.13           C  
ATOM   4099  CG  ARG L 114      23.937  65.648  75.291  1.00 51.02           C  
ATOM   4100  CD  ARG L 114      25.294  65.171  75.752  1.00 49.99           C  
ATOM   4101  NE  ARG L 114      25.492  65.479  77.158  1.00 51.01           N  
ATOM   4102  CZ  ARG L 114      26.431  64.949  77.934  1.00 51.84           C  
ATOM   4103  NH1 ARG L 114      27.311  64.082  77.457  1.00 50.04           N  
ATOM   4104  NH2 ARG L 114      26.492  65.306  79.202  1.00 58.82           N  
ATOM   4105  C   ARG L 114      21.764  66.935  77.210  1.00 57.68           C  
ATOM   4106  O   ARG L 114      21.605  68.151  76.868  1.00 49.96           O  
ATOM   4107  N   THR L 115      22.085  66.533  78.441  1.00 60.62           N  
ATOM   4108  CA  THR L 115      22.385  67.476  79.546  1.00 62.55           C  
ATOM   4109  CB  THR L 115      22.600  66.779  80.893  1.00 62.21           C  
ATOM   4110  OG1 THR L 115      23.447  65.659  80.624  1.00 53.29           O  
ATOM   4111  CG2 THR L 115      21.290  66.393  81.555  1.00 63.27           C  
ATOM   4112  C   THR L 115      23.607  68.306  79.154  1.00 64.84           C  
ATOM   4113  O   THR L 115      24.500  67.790  78.421  1.00 66.36           O  
ATOM   4114  N   VAL L 116      23.632  69.544  79.638  1.00 57.97           N  
ATOM   4115  CA  VAL L 116      24.790  70.454  79.492  1.00 52.08           C  
ATOM   4116  CB  VAL L 116      24.515  71.831  80.120  1.00 53.02           C  
ATOM   4117  CG1 VAL L 116      25.667  72.810  79.911  1.00 52.07           C  
ATOM   4118  CG2 VAL L 116      23.225  72.410  79.551  1.00 55.39           C  
ATOM   4119  C   VAL L 116      26.024  69.721  80.040  1.00 46.23           C  
ATOM   4120  O   VAL L 116      25.946  68.975  81.037  1.00 35.69           O  
ATOM   4121  N   ALA L 117      27.141  69.901  79.323  1.00 48.05           N  
ATOM   4122  CA  ALA L 117      28.479  69.402  79.684  1.00 53.69           C  
ATOM   4123  CB  ALA L 117      28.747  68.097  78.971  1.00 53.36           C  
ATOM   4124  C   ALA L 117      29.506  70.497  79.353  1.00 55.80           C  
ATOM   4125  O   ALA L 117      29.547  70.972  78.211  1.00 59.68           O  
ATOM   4126  N   ALA L 118      30.279  70.898  80.353  1.00 52.06           N  
ATOM   4127  CA  ALA L 118      31.275  71.988  80.260  1.00 50.89           C  
ATOM   4128  CB  ALA L 118      31.706  72.451  81.626  1.00 53.88           C  
ATOM   4129  C   ALA L 118      32.458  71.458  79.483  1.00 49.13           C  
ATOM   4130  O   ALA L 118      32.784  70.281  79.622  1.00 47.91           O  
ATOM   4131  N   PRO L 119      33.126  72.315  78.672  1.00 47.72           N  
ATOM   4132  CA  PRO L 119      34.345  71.914  77.979  1.00 45.02           C  
ATOM   4133  CB  PRO L 119      34.552  73.002  76.906  1.00 42.13           C  
ATOM   4134  CG  PRO L 119      33.876  74.220  77.469  1.00 41.60           C  
ATOM   4135  CD  PRO L 119      32.727  73.688  78.308  1.00 44.41           C  
ATOM   4136  C   PRO L 119      35.539  71.860  78.942  1.00 45.68           C  
ATOM   4137  O   PRO L 119      35.660  72.672  79.790  1.00 46.16           O  
ATOM   4138  N   SER L 120      36.338  70.799  78.791  1.00 48.07           N  
ATOM   4139  CA  SER L 120      37.747  70.709  79.240  1.00 49.04           C  
ATOM   4140  CB  SER L 120      38.300  69.308  79.207  1.00 47.56           C  
ATOM   4141  OG  SER L 120      37.892  68.571  80.337  1.00 54.04           O  
ATOM   4142  C   SER L 120      38.563  71.604  78.309  1.00 51.62           C  
ATOM   4143  O   SER L 120      38.523  71.365  77.092  1.00 52.48           O  
ATOM   4144  N   VAL L 121      39.266  72.594  78.861  1.00 49.96           N  
ATOM   4145  CA  VAL L 121      40.074  73.537  78.030  1.00 48.18           C  
ATOM   4146  CB  VAL L 121      39.807  74.974  78.480  1.00 48.77           C  
ATOM   4147  CG1 VAL L 121      40.405  75.976  77.503  1.00 48.84           C  
ATOM   4148  CG2 VAL L 121      38.311  75.178  78.651  1.00 49.44           C  
ATOM   4149  C   VAL L 121      41.563  73.184  78.095  1.00 45.74           C  
ATOM   4150  O   VAL L 121      42.021  72.820  79.170  1.00 43.28           O  
ATOM   4151  N   PHE L 122      42.232  73.145  76.957  1.00 45.57           N  
ATOM   4152  CA  PHE L 122      43.703  72.964  76.871  1.00 48.68           C  
ATOM   4153  CB  PHE L 122      44.026  71.558  76.377  1.00 52.11           C  
ATOM   4154  CG  PHE L 122      43.414  70.489  77.233  1.00 48.51           C  
ATOM   4155  CD1 PHE L 122      42.162  69.989  76.941  1.00 43.46           C  
ATOM   4156  CE1 PHE L 122      41.599  69.012  77.739  1.00 44.59           C  
ATOM   4157  CZ  PHE L 122      42.272  68.545  78.843  1.00 48.60           C  
ATOM   4158  CD2 PHE L 122      44.089  70.017  78.346  1.00 51.52           C  
ATOM   4159  CE2 PHE L 122      43.522  69.039  79.145  1.00 51.84           C  
ATOM   4160  C   PHE L 122      44.237  73.988  75.870  1.00 44.82           C  
ATOM   4161  O   PHE L 122      43.530  74.270  74.874  1.00 47.49           O  
ATOM   4162  N   ILE L 123      45.427  74.516  76.126  1.00 41.07           N  
ATOM   4163  CA  ILE L 123      46.101  75.494  75.213  1.00 41.33           C  
ATOM   4164  CB  ILE L 123      46.151  76.896  75.839  1.00 43.24           C  
ATOM   4165  CG1 ILE L 123      46.742  77.899  74.848  1.00 44.58           C  
ATOM   4166  CG2 ILE L 123      46.904  76.885  77.162  1.00 42.61           C  
ATOM   4167  CD1 ILE L 123      46.650  79.317  75.308  1.00 47.90           C  
ATOM   4168  C   ILE L 123      47.518  75.003  74.888  1.00 36.84           C  
ATOM   4169  O   ILE L 123      48.241  74.630  75.801  1.00 39.87           O  
ATOM   4170  N   PHE L 124      47.878  75.008  73.615  1.00 33.07           N  
ATOM   4171  CA  PHE L 124      49.167  74.460  73.137  1.00 33.57           C  
ATOM   4172  CB  PHE L 124      48.869  73.378  72.101  1.00 35.37           C  
ATOM   4173  CG  PHE L 124      48.079  72.216  72.638  1.00 36.47           C  
ATOM   4174  CD1 PHE L 124      48.655  71.336  73.538  1.00 39.75           C  
ATOM   4175  CE1 PHE L 124      47.942  70.265  74.046  1.00 43.30           C  
ATOM   4176  CZ  PHE L 124      46.643  70.061  73.644  1.00 44.60           C  
ATOM   4177  CD2 PHE L 124      46.777  71.996  72.236  1.00 37.73           C  
ATOM   4178  CE2 PHE L 124      46.061  70.925  72.742  1.00 41.51           C  
ATOM   4179  C   PHE L 124      49.988  75.587  72.542  1.00 33.20           C  
ATOM   4180  O   PHE L 124      49.552  76.216  71.599  1.00 33.92           O  
ATOM   4181  N   PRO L 125      51.206  75.856  73.060  1.00 34.32           N  
ATOM   4182  CA  PRO L 125      52.099  76.800  72.406  1.00 36.62           C  
ATOM   4183  CB  PRO L 125      53.278  76.926  73.375  1.00 36.71           C  
ATOM   4184  CG  PRO L 125      53.246  75.637  74.161  1.00 37.40           C  
ATOM   4185  CD  PRO L 125      51.776  75.285  74.284  1.00 36.38           C  
ATOM   4186  C   PRO L 125      52.580  76.240  71.074  1.00 39.09           C  
ATOM   4187  O   PRO L 125      52.453  75.053  70.847  1.00 37.94           O  
ATOM   4188  N   PRO L 126      53.205  77.057  70.205  1.00 43.10           N  
ATOM   4189  CA  PRO L 126      53.786  76.552  68.973  1.00 47.31           C  
ATOM   4190  CB  PRO L 126      54.037  77.816  68.139  1.00 49.26           C  
ATOM   4191  CG  PRO L 126      54.034  78.968  69.126  1.00 47.43           C  
ATOM   4192  CD  PRO L 126      53.221  78.516  70.317  1.00 44.54           C  
ATOM   4193  C   PRO L 126      55.014  75.706  69.307  1.00 49.97           C  
ATOM   4194  O   PRO L 126      55.662  75.939  70.283  1.00 46.09           O  
ATOM   4195  N   SER L 127      55.269  74.713  68.461  1.00 58.51           N  
ATOM   4196  CA  SER L 127      56.474  73.834  68.458  1.00 58.78           C  
ATOM   4197  CB  SER L 127      56.303  72.789  67.396  1.00 60.48           C  
ATOM   4198  OG  SER L 127      55.650  73.355  66.254  1.00 59.32           O  
ATOM   4199  C   SER L 127      57.705  74.694  68.170  1.00 60.98           C  
ATOM   4200  O   SER L 127      57.547  75.637  67.333  1.00 53.33           O  
ATOM   4201  N   ASP L 128      58.883  74.365  68.738  1.00 63.08           N  
ATOM   4202  CA  ASP L 128      60.161  75.028  68.366  1.00 60.11           C  
ATOM   4203  CB  ASP L 128      61.302  74.488  69.234  1.00 68.55           C  
ATOM   4204  CG  ASP L 128      61.245  74.937  70.694  1.00 78.33           C  
ATOM   4205  OD1 ASP L 128      60.885  76.110  70.945  1.00 82.74           O  
ATOM   4206  OD2 ASP L 128      61.564  74.113  71.578  1.00 82.60           O  
ATOM   4207  C   ASP L 128      60.394  74.822  66.863  1.00 54.71           C  
ATOM   4208  O   ASP L 128      60.921  75.739  66.190  1.00 50.01           O  
ATOM   4209  N   GLU L 129      60.004  73.641  66.358  1.00 57.83           N  
ATOM   4210  CA  GLU L 129      60.184  73.185  64.957  1.00 58.30           C  
ATOM   4211  CB  GLU L 129      59.749  71.721  64.794  1.00 62.67           C  
ATOM   4212  CG  GLU L 129      60.313  71.051  63.534  1.00 70.19           C  
ATOM   4213  CD  GLU L 129      59.420  70.004  62.859  1.00 77.69           C  
ATOM   4214  OE1 GLU L 129      58.649  69.322  63.582  1.00 79.65           O  
ATOM   4215  OE2 GLU L 129      59.475  69.874  61.597  1.00 73.72           O  
ATOM   4216  C   GLU L 129      59.402  74.121  64.032  1.00 54.19           C  
ATOM   4217  O   GLU L 129      59.965  74.530  62.994  1.00 48.23           O  
ATOM   4218  N   GLN L 130      58.145  74.469  64.351  1.00 54.37           N  
ATOM   4219  CA  GLN L 130      57.327  75.390  63.512  1.00 54.87           C  
ATOM   4220  CB  GLN L 130      55.868  75.507  63.972  1.00 51.94           C  
ATOM   4221  CG  GLN L 130      55.006  76.351  63.029  1.00 47.82           C  
ATOM   4222  CD  GLN L 130      53.595  76.497  63.540  1.00 46.83           C  
ATOM   4223  OE1 GLN L 130      53.333  76.240  64.716  1.00 43.26           O  
ATOM   4224  NE2 GLN L 130      52.679  76.902  62.663  1.00 43.09           N  
ATOM   4225  C   GLN L 130      57.968  76.779  63.477  1.00 56.72           C  
ATOM   4226  O   GLN L 130      57.950  77.431  62.400  1.00 59.26           O  
ATOM   4227  N   LEU L 131      58.503  77.223  64.611  1.00 59.88           N  
ATOM   4228  CA  LEU L 131      59.049  78.598  64.772  1.00 58.88           C  
ATOM   4229  CB  LEU L 131      59.461  78.839  66.226  1.00 60.25           C  
ATOM   4230  CG  LEU L 131      58.314  79.137  67.189  1.00 56.86           C  
ATOM   4231  CD1 LEU L 131      58.800  79.151  68.634  1.00 54.25           C  
ATOM   4232  CD2 LEU L 131      57.647  80.453  66.830  1.00 55.79           C  
ATOM   4233  C   LEU L 131      60.222  78.789  63.814  1.00 62.20           C  
ATOM   4234  O   LEU L 131      60.389  79.939  63.303  1.00 58.86           O  
ATOM   4235  N   LYS L 132      61.035  77.748  63.608  1.00 65.35           N  
ATOM   4236  CA  LYS L 132      62.160  77.762  62.643  1.00 71.29           C  
ATOM   4237  CB  LYS L 132      62.886  76.417  62.602  1.00 74.10           C  
ATOM   4238  CG  LYS L 132      63.948  76.235  63.675  1.00 82.78           C  
ATOM   4239  CD  LYS L 132      64.824  75.007  63.476  1.00 84.86           C  
ATOM   4240  CE  LYS L 132      64.207  73.742  64.034  1.00 85.53           C  
ATOM   4241  NZ  LYS L 132      65.249  72.760  64.399  1.00 89.72           N  
ATOM   4242  C   LYS L 132      61.615  78.126  61.260  1.00 72.41           C  
ATOM   4243  O   LYS L 132      62.297  78.910  60.546  1.00 70.24           O  
ATOM   4244  N   SER L 133      60.464  77.554  60.855  1.00 74.97           N  
ATOM   4245  CA  SER L 133      59.857  77.761  59.512  1.00 75.43           C  
ATOM   4246  CB  SER L 133      58.760  76.762  59.259  1.00 79.17           C  
ATOM   4247  OG  SER L 133      57.799  76.784  60.305  1.00 87.00           O  
ATOM   4248  C   SER L 133      59.385  79.220  59.353  1.00 78.61           C  
ATOM   4249  O   SER L 133      59.196  79.663  58.200  1.00 85.75           O  
ATOM   4250  N   GLY L 134      59.165  79.947  60.462  1.00 77.52           N  
ATOM   4251  CA  GLY L 134      58.871  81.398  60.442  1.00 76.43           C  
ATOM   4252  C   GLY L 134      57.380  81.733  60.534  1.00 70.47           C  
ATOM   4253  O   GLY L 134      57.050  82.907  60.309  1.00 65.90           O  
ATOM   4254  N   THR L 135      56.504  80.760  60.828  1.00 68.82           N  
ATOM   4255  CA  THR L 135      55.119  81.013  61.355  1.00 67.56           C  
ATOM   4256  CB  THR L 135      54.010  80.680  60.338  1.00 76.02           C  
ATOM   4257  OG1 THR L 135      53.815  79.262  60.265  1.00 91.25           O  
ATOM   4258  CG2 THR L 135      54.283  81.285  58.970  1.00 69.97           C  
ATOM   4259  C   THR L 135      54.995  80.371  62.743  1.00 55.28           C  
ATOM   4260  O   THR L 135      55.909  79.653  63.160  1.00 47.71           O  
ATOM   4261  N   ALA L 136      53.920  80.695  63.456  1.00 48.06           N  
ATOM   4262  CA  ALA L 136      53.591  80.203  64.810  1.00 47.67           C  
ATOM   4263  CB  ALA L 136      54.069  81.132  65.886  1.00 46.68           C  
ATOM   4264  C   ALA L 136      52.080  79.997  64.898  1.00 46.82           C  
ATOM   4265  O   ALA L 136      51.308  80.926  64.592  1.00 47.57           O  
ATOM   4266  N   SER L 137      51.673  78.789  65.271  1.00 45.41           N  
ATOM   4267  CA  SER L 137      50.260  78.404  65.450  1.00 42.57           C  
ATOM   4268  CB  SER L 137      49.878  77.248  64.559  1.00 42.31           C  
ATOM   4269  OG  SER L 137      49.843  77.646  63.192  1.00 40.38           O  
ATOM   4270  C   SER L 137      50.048  78.129  66.940  1.00 40.58           C  
ATOM   4271  O   SER L 137      50.789  77.309  67.502  1.00 43.67           O  
ATOM   4272  N   VAL L 138      49.125  78.840  67.576  1.00 38.76           N  
ATOM   4273  CA  VAL L 138      48.712  78.569  68.986  1.00 37.72           C  
ATOM   4274  CB  VAL L 138      48.662  79.852  69.824  1.00 40.30           C  
ATOM   4275  CG1 VAL L 138      48.542  79.556  71.312  1.00 40.96           C  
ATOM   4276  CG2 VAL L 138      49.841  80.754  69.524  1.00 40.92           C  
ATOM   4277  C   VAL L 138      47.331  77.935  68.940  1.00 38.53           C  
ATOM   4278  O   VAL L 138      46.426  78.526  68.367  1.00 36.53           O  
ATOM   4279  N   VAL L 139      47.197  76.744  69.498  1.00 41.24           N  
ATOM   4280  CA  VAL L 139      45.935  75.957  69.410  1.00 42.33           C  
ATOM   4281  CB  VAL L 139      46.163  74.524  68.901  1.00 40.98           C  
ATOM   4282  CG1 VAL L 139      44.877  73.711  68.917  1.00 43.00           C  
ATOM   4283  CG2 VAL L 139      46.762  74.527  67.507  1.00 41.09           C  
ATOM   4284  C   VAL L 139      45.271  75.969  70.782  1.00 43.37           C  
ATOM   4285  O   VAL L 139      45.975  75.803  71.793  1.00 37.60           O  
ATOM   4286  N   CYS L 140      43.964  76.190  70.802  1.00 48.59           N  
ATOM   4287  CA  CYS L 140      43.113  76.038  71.994  1.00 51.29           C  
ATOM   4288  CB  CYS L 140      42.266  77.269  72.281  1.00 55.72           C  
ATOM   4289  SG  CYS L 140      41.616  77.295  73.972  1.00 55.61           S  
ATOM   4290  C   CYS L 140      42.166  74.886  71.741  1.00 48.96           C  
ATOM   4291  O   CYS L 140      41.628  74.831  70.657  1.00 44.02           O  
ATOM   4292  N   LEU L 141      42.013  73.988  72.694  1.00 48.54           N  
ATOM   4293  CA  LEU L 141      41.080  72.861  72.485  1.00 48.01           C  
ATOM   4294  CB  LEU L 141      41.930  71.587  72.567  1.00 50.00           C  
ATOM   4295  CG  LEU L 141      41.177  70.258  72.625  1.00 50.49           C  
ATOM   4296  CD1 LEU L 141      40.465  69.995  71.317  1.00 51.74           C  
ATOM   4297  CD2 LEU L 141      42.120  69.113  72.947  1.00 47.19           C  
ATOM   4298  C   LEU L 141      39.998  72.911  73.559  1.00 46.70           C  
ATOM   4299  O   LEU L 141      40.344  73.017  74.743  1.00 43.52           O  
ATOM   4300  N   LEU L 142      38.722  72.824  73.180  1.00 48.59           N  
ATOM   4301  CA  LEU L 142      37.616  72.636  74.136  1.00 51.29           C  
ATOM   4302  CB  LEU L 142      36.448  73.562  73.769  1.00 53.73           C  
ATOM   4303  CG  LEU L 142      36.642  75.073  73.946  1.00 53.90           C  
ATOM   4304  CD1 LEU L 142      37.808  75.589  73.107  1.00 55.71           C  
ATOM   4305  CD2 LEU L 142      35.354  75.821  73.591  1.00 51.21           C  
ATOM   4306  C   LEU L 142      37.236  71.181  73.972  1.00 52.36           C  
ATOM   4307  O   LEU L 142      36.979  70.792  72.829  1.00 48.04           O  
ATOM   4308  N   ASN L 143      37.136  70.408  75.047  1.00 53.65           N  
ATOM   4309  CA  ASN L 143      36.945  68.946  74.875  1.00 50.97           C  
ATOM   4310  CB  ASN L 143      38.132  68.184  75.467  1.00 51.52           C  
ATOM   4311  CG  ASN L 143      38.461  66.899  74.740  1.00 53.52           C  
ATOM   4312  OD1 ASN L 143      38.442  66.873  73.503  1.00 50.49           O  
ATOM   4313  ND2 ASN L 143      38.791  65.858  75.507  1.00 46.67           N  
ATOM   4314  C   ASN L 143      35.609  68.467  75.452  1.00 51.26           C  
ATOM   4315  O   ASN L 143      35.363  68.767  76.605  1.00 49.34           O  
ATOM   4316  N   ASN L 144      34.833  67.717  74.677  1.00 51.70           N  
ATOM   4317  CA  ASN L 144      33.661  66.949  75.136  1.00 51.44           C  
ATOM   4318  CB  ASN L 144      34.088  65.810  76.046  1.00 52.70           C  
ATOM   4319  CG  ASN L 144      34.947  64.847  75.277  1.00 49.83           C  
ATOM   4320  OD1 ASN L 144      34.855  64.782  74.054  1.00 48.29           O  
ATOM   4321  ND2 ASN L 144      35.785  64.126  75.991  1.00 55.41           N  
ATOM   4322  C   ASN L 144      32.618  67.805  75.845  1.00 49.36           C  
ATOM   4323  O   ASN L 144      32.283  67.541  76.981  1.00 45.52           O  
ATOM   4324  N   PHE L 145      32.094  68.811  75.159  1.00 48.96           N  
ATOM   4325  CA  PHE L 145      31.089  69.732  75.746  1.00 46.50           C  
ATOM   4326  CB  PHE L 145      31.629  71.158  75.749  1.00 45.54           C  
ATOM   4327  CG  PHE L 145      31.843  71.726  74.371  1.00 45.08           C  
ATOM   4328  CD1 PHE L 145      30.874  72.490  73.752  1.00 47.27           C  
ATOM   4329  CE1 PHE L 145      31.081  73.011  72.484  1.00 48.84           C  
ATOM   4330  CZ  PHE L 145      32.246  72.751  71.807  1.00 47.17           C  
ATOM   4331  CD2 PHE L 145      33.008  71.470  73.678  1.00 46.68           C  
ATOM   4332  CE2 PHE L 145      33.207  71.977  72.403  1.00 47.73           C  
ATOM   4333  C   PHE L 145      29.820  69.734  74.911  1.00 48.26           C  
ATOM   4334  O   PHE L 145      29.905  69.442  73.737  1.00 44.39           O  
ATOM   4335  N   TYR L 146      28.699  70.050  75.546  1.00 52.59           N  
ATOM   4336  CA  TYR L 146      27.373  70.204  74.910  1.00 51.74           C  
ATOM   4337  CB  TYR L 146      26.536  68.918  75.001  1.00 51.55           C  
ATOM   4338  CG  TYR L 146      25.268  69.056  74.205  1.00 50.76           C  
ATOM   4339  CD1 TYR L 146      25.249  68.828  72.838  1.00 48.85           C  
ATOM   4340  CE1 TYR L 146      24.103  69.051  72.090  1.00 51.02           C  
ATOM   4341  CZ  TYR L 146      22.959  69.545  72.697  1.00 51.81           C  
ATOM   4342  OH  TYR L 146      21.812  69.773  71.986  1.00 50.85           O  
ATOM   4343  CE2 TYR L 146      22.979  69.815  74.052  1.00 53.85           C  
ATOM   4344  CD2 TYR L 146      24.133  69.586  74.787  1.00 53.05           C  
ATOM   4345  C   TYR L 146      26.671  71.387  75.596  1.00 45.55           C  
ATOM   4346  O   TYR L 146      26.825  71.474  76.803  1.00 40.42           O  
ATOM   4347  N   PRO L 147      25.928  72.310  74.907  1.00 47.85           N  
ATOM   4348  CA  PRO L 147      25.789  72.339  73.451  1.00 55.02           C  
ATOM   4349  CB  PRO L 147      24.557  73.224  73.226  1.00 52.66           C  
ATOM   4350  CG  PRO L 147      24.671  74.208  74.357  1.00 53.95           C  
ATOM   4351  CD  PRO L 147      25.105  73.350  75.534  1.00 51.65           C  
ATOM   4352  C   PRO L 147      26.939  73.000  72.674  1.00 60.21           C  
ATOM   4353  O   PRO L 147      27.931  73.414  73.257  1.00 54.03           O  
ATOM   4354  N   ARG L 148      26.806  73.053  71.344  1.00 70.15           N  
ATOM   4355  CA  ARG L 148      27.864  73.467  70.383  1.00 72.24           C  
ATOM   4356  CB  ARG L 148      27.391  73.196  68.940  1.00 74.36           C  
ATOM   4357  CG  ARG L 148      28.490  73.045  67.887  1.00 72.16           C  
ATOM   4358  CD  ARG L 148      28.316  73.979  66.685  1.00 71.73           C  
ATOM   4359  NE  ARG L 148      29.455  74.844  66.276  1.00 75.84           N  
ATOM   4360  CZ  ARG L 148      30.205  75.680  67.047  1.00 67.30           C  
ATOM   4361  NH1 ARG L 148      30.036  75.782  68.354  1.00 71.14           N  
ATOM   4362  NH2 ARG L 148      31.174  76.398  66.502  1.00 57.89           N  
ATOM   4363  C   ARG L 148      28.236  74.935  70.645  1.00 72.00           C  
ATOM   4364  O   ARG L 148      29.422  75.263  70.451  1.00 84.81           O  
ATOM   4365  N   GLU L 149      27.305  75.829  71.017  1.00 71.79           N  
ATOM   4366  CA  GLU L 149      27.618  77.283  71.110  1.00 70.59           C  
ATOM   4367  CB  GLU L 149      26.400  78.207  71.259  1.00 76.91           C  
ATOM   4368  CG  GLU L 149      25.451  78.196  70.067  1.00 90.60           C  
ATOM   4369  CD  GLU L 149      24.736  76.870  69.792  1.00106.21           C  
ATOM   4370  OE1 GLU L 149      24.339  76.158  70.764  1.00108.14           O  
ATOM   4371  OE2 GLU L 149      24.592  76.527  68.599  1.00110.47           O  
ATOM   4372  C   GLU L 149      28.597  77.466  72.274  1.00 64.37           C  
ATOM   4373  O   GLU L 149      28.302  77.021  73.440  1.00 56.29           O  
ATOM   4374  N   ALA L 150      29.714  78.114  71.953  1.00 62.75           N  
ATOM   4375  CA  ALA L 150      30.796  78.506  72.878  1.00 55.49           C  
ATOM   4376  CB  ALA L 150      31.714  77.345  73.153  1.00 57.12           C  
ATOM   4377  C   ALA L 150      31.553  79.690  72.276  1.00 52.46           C  
ATOM   4378  O   ALA L 150      31.811  79.707  71.069  1.00 46.71           O  
ATOM   4379  N   LYS L 151      31.846  80.689  73.084  1.00 54.13           N  
ATOM   4380  CA  LYS L 151      32.699  81.837  72.729  1.00 55.08           C  
ATOM   4381  CB  LYS L 151      32.170  83.061  73.478  1.00 63.66           C  
ATOM   4382  CG  LYS L 151      32.926  84.358  73.238  1.00 75.22           C  
ATOM   4383  CD  LYS L 151      32.030  85.552  72.958  1.00 79.69           C  
ATOM   4384  CE  LYS L 151      32.667  86.509  71.971  1.00 87.33           C  
ATOM   4385  NZ  LYS L 151      32.255  87.906  72.228  1.00 96.26           N  
ATOM   4386  C   LYS L 151      34.137  81.462  73.081  1.00 52.84           C  
ATOM   4387  O   LYS L 151      34.403  81.054  74.233  1.00 55.18           O  
ATOM   4388  N   VAL L 152      35.030  81.570  72.106  1.00 50.93           N  
ATOM   4389  CA  VAL L 152      36.496  81.399  72.315  1.00 56.43           C  
ATOM   4390  CB  VAL L 152      37.103  80.328  71.396  1.00 62.20           C  
ATOM   4391  CG1 VAL L 152      38.614  80.463  71.307  1.00 65.57           C  
ATOM   4392  CG2 VAL L 152      36.718  78.932  71.842  1.00 65.16           C  
ATOM   4393  C   VAL L 152      37.149  82.743  72.021  1.00 53.70           C  
ATOM   4394  O   VAL L 152      37.020  83.179  70.876  1.00 52.45           O  
ATOM   4395  N   GLN L 153      37.773  83.354  73.020  1.00 54.89           N  
ATOM   4396  CA  GLN L 153      38.415  84.693  72.919  1.00 60.06           C  
ATOM   4397  CB  GLN L 153      37.878  85.641  73.994  1.00 69.40           C  
ATOM   4398  CG  GLN L 153      37.915  87.116  73.607  1.00 72.53           C  
ATOM   4399  CD  GLN L 153      36.535  87.625  73.258  1.00 76.01           C  
ATOM   4400  OE1 GLN L 153      35.519  87.175  73.794  1.00 66.55           O  
ATOM   4401  NE2 GLN L 153      36.491  88.573  72.338  1.00 80.80           N  
ATOM   4402  C   GLN L 153      39.929  84.539  73.091  1.00 58.47           C  
ATOM   4403  O   GLN L 153      40.343  84.060  74.157  1.00 59.44           O  
ATOM   4404  N   TRP L 154      40.722  84.909  72.077  1.00 55.28           N  
ATOM   4405  CA  TRP L 154      42.206  84.916  72.189  1.00 55.99           C  
ATOM   4406  CB  TRP L 154      42.885  84.695  70.829  1.00 59.19           C  
ATOM   4407  CG  TRP L 154      42.906  83.255  70.391  1.00 55.53           C  
ATOM   4408  CD1 TRP L 154      42.117  82.680  69.437  1.00 53.67           C  
ATOM   4409  NE1 TRP L 154      42.396  81.350  69.317  1.00 49.88           N  
ATOM   4410  CE2 TRP L 154      43.382  81.023  70.205  1.00 51.62           C  
ATOM   4411  CD2 TRP L 154      43.736  82.195  70.899  1.00 50.92           C  
ATOM   4412  CE3 TRP L 154      44.727  82.114  71.881  1.00 52.02           C  
ATOM   4413  CZ3 TRP L 154      45.339  80.905  72.120  1.00 51.62           C  
ATOM   4414  CH2 TRP L 154      44.972  79.761  71.417  1.00 52.92           C  
ATOM   4415  CZ2 TRP L 154      43.995  79.798  70.450  1.00 53.92           C  
ATOM   4416  C   TRP L 154      42.643  86.207  72.880  1.00 55.09           C  
ATOM   4417  O   TRP L 154      42.135  87.274  72.511  1.00 64.09           O  
ATOM   4418  N   LYS L 155      43.573  86.114  73.836  1.00 55.88           N  
ATOM   4419  CA  LYS L 155      44.152  87.287  74.542  1.00 55.30           C  
ATOM   4420  CB  LYS L 155      43.655  87.353  75.983  1.00 59.13           C  
ATOM   4421  CG  LYS L 155      42.400  88.186  76.134  1.00 63.31           C  
ATOM   4422  CD  LYS L 155      41.579  87.856  77.344  1.00 72.78           C  
ATOM   4423  CE  LYS L 155      40.111  88.112  77.074  1.00 85.38           C  
ATOM   4424  NZ  LYS L 155      39.309  88.163  78.315  1.00 98.11           N  
ATOM   4425  C   LYS L 155      45.670  87.230  74.493  1.00 52.90           C  
ATOM   4426  O   LYS L 155      46.237  86.287  75.042  1.00 46.61           O  
ATOM   4427  N   VAL L 156      46.279  88.248  73.898  1.00 50.32           N  
ATOM   4428  CA  VAL L 156      47.757  88.312  73.729  1.00 51.89           C  
ATOM   4429  CB  VAL L 156      48.109  88.361  72.232  1.00 50.83           C  
ATOM   4430  CG1 VAL L 156      49.596  88.555  71.965  1.00 51.21           C  
ATOM   4431  CG2 VAL L 156      47.616  87.108  71.544  1.00 51.28           C  
ATOM   4432  C   VAL L 156      48.260  89.540  74.489  1.00 54.97           C  
ATOM   4433  O   VAL L 156      47.990  90.676  74.052  1.00 53.52           O  
ATOM   4434  N   ASP L 157      48.946  89.318  75.609  1.00 55.70           N  
ATOM   4435  CA  ASP L 157      49.355  90.394  76.548  1.00 57.68           C  
ATOM   4436  CB  ASP L 157      50.465  91.268  75.963  1.00 58.36           C  
ATOM   4437  CG  ASP L 157      51.859  90.715  76.194  1.00 64.74           C  
ATOM   4438  OD1 ASP L 157      52.021  89.816  77.086  1.00 60.26           O  
ATOM   4439  OD2 ASP L 157      52.774  91.195  75.484  1.00 69.26           O  
ATOM   4440  C   ASP L 157      48.083  91.197  76.855  1.00 56.07           C  
ATOM   4441  O   ASP L 157      48.107  92.448  76.766  1.00 66.19           O  
ATOM   4442  N   ASN L 158      46.986  90.484  77.108  1.00 53.91           N  
ATOM   4443  CA  ASN L 158      45.701  91.039  77.597  1.00 52.47           C  
ATOM   4444  CB  ASN L 158      45.956  91.857  78.869  1.00 54.02           C  
ATOM   4445  CG  ASN L 158      45.007  91.546  80.004  1.00 56.36           C  
ATOM   4446  OD1 ASN L 158      44.663  90.387  80.215  1.00 59.53           O  
ATOM   4447  ND2 ASN L 158      44.593  92.566  80.746  1.00 58.72           N  
ATOM   4448  C   ASN L 158      44.977  91.844  76.497  1.00 50.50           C  
ATOM   4449  O   ASN L 158      43.926  92.451  76.802  1.00 51.75           O  
ATOM   4450  N   ALA L 159      45.506  91.898  75.280  1.00 52.77           N  
ATOM   4451  CA  ALA L 159      44.819  92.477  74.084  1.00 54.18           C  
ATOM   4452  CB  ALA L 159      45.862  93.052  73.142  1.00 53.99           C  
ATOM   4453  C   ALA L 159      43.975  91.412  73.366  1.00 52.94           C  
ATOM   4454  O   ALA L 159      44.572  90.418  72.898  1.00 53.30           O  
ATOM   4455  N   LEU L 160      42.659  91.642  73.183  1.00 51.21           N  
ATOM   4456  CA  LEU L 160      41.775  90.711  72.422  1.00 59.10           C  
ATOM   4457  CB  LEU L 160      40.319  91.180  72.502  1.00 65.46           C  
ATOM   4458  CG  LEU L 160      39.767  91.520  73.889  1.00 73.08           C  
ATOM   4459  CD1 LEU L 160      38.278  91.203  73.956  1.00 78.76           C  
ATOM   4460  CD2 LEU L 160      40.491  90.792  75.003  1.00 72.28           C  
ATOM   4461  C   LEU L 160      42.236  90.659  70.958  1.00 60.08           C  
ATOM   4462  O   LEU L 160      42.209  91.696  70.301  1.00 59.40           O  
ATOM   4463  N   GLN L 161      42.686  89.499  70.483  1.00 58.34           N  
ATOM   4464  CA  GLN L 161      43.061  89.259  69.077  1.00 57.62           C  
ATOM   4465  CB  GLN L 161      44.069  88.128  68.957  1.00 65.44           C  
ATOM   4466  CG  GLN L 161      45.462  88.537  69.420  1.00 75.69           C  
ATOM   4467  CD  GLN L 161      46.000  89.801  68.784  1.00 76.62           C  
ATOM   4468  OE1 GLN L 161      46.078  89.942  67.555  1.00 69.48           O  
ATOM   4469  NE2 GLN L 161      46.395  90.737  69.641  1.00 83.10           N  
ATOM   4470  C   GLN L 161      41.817  88.888  68.292  1.00 52.95           C  
ATOM   4471  O   GLN L 161      41.010  88.148  68.850  1.00 53.45           O  
ATOM   4472  N   SER L 162      41.723  89.347  67.047  1.00 51.99           N  
ATOM   4473  CA  SER L 162      40.505  89.259  66.200  1.00 54.42           C  
ATOM   4474  CB  SER L 162      39.723  90.514  66.424  1.00 53.45           C  
ATOM   4475  OG  SER L 162      38.715  90.665  65.446  1.00 57.20           O  
ATOM   4476  C   SER L 162      40.869  89.024  64.718  1.00 59.36           C  
ATOM   4477  O   SER L 162      41.781  89.736  64.236  1.00 65.76           O  
ATOM   4478  N   GLY L 163      40.260  88.014  64.058  1.00 61.28           N  
ATOM   4479  CA  GLY L 163      40.387  87.748  62.611  1.00 64.15           C  
ATOM   4480  C   GLY L 163      41.718  87.131  62.181  1.00 66.28           C  
ATOM   4481  O   GLY L 163      41.998  87.143  60.956  1.00 62.47           O  
ATOM   4482  N   ASN L 164      42.547  86.654  63.113  1.00 66.98           N  
ATOM   4483  CA  ASN L 164      43.769  85.860  62.793  1.00 63.53           C  
ATOM   4484  CB  ASN L 164      45.055  86.581  63.220  1.00 64.08           C  
ATOM   4485  CG  ASN L 164      45.054  87.058  64.659  1.00 69.54           C  
ATOM   4486  OD1 ASN L 164      44.072  86.883  65.392  1.00 69.57           O  
ATOM   4487  ND2 ASN L 164      46.157  87.669  65.065  1.00 67.56           N  
ATOM   4488  C   ASN L 164      43.573  84.452  63.391  1.00 59.41           C  
ATOM   4489  O   ASN L 164      44.560  83.818  63.811  1.00 71.61           O  
ATOM   4490  N   SER L 165      42.339  83.961  63.434  1.00 50.14           N  
ATOM   4491  CA  SER L 165      41.995  82.694  64.115  1.00 48.33           C  
ATOM   4492  CB  SER L 165      41.739  82.923  65.590  1.00 46.39           C  
ATOM   4493  OG  SER L 165      40.469  83.491  65.822  1.00 46.74           O  
ATOM   4494  C   SER L 165      40.842  81.991  63.400  1.00 46.50           C  
ATOM   4495  O   SER L 165      39.917  82.694  62.969  1.00 53.04           O  
ATOM   4496  N   GLN L 166      40.889  80.657  63.277  1.00 44.59           N  
ATOM   4497  CA  GLN L 166      39.758  79.850  62.733  1.00 47.93           C  
ATOM   4498  CB  GLN L 166      40.060  79.215  61.368  1.00 55.49           C  
ATOM   4499  CG  GLN L 166      40.888  80.101  60.434  1.00 65.15           C  
ATOM   4500  CD  GLN L 166      41.389  79.429  59.166  1.00 73.30           C  
ATOM   4501  OE1 GLN L 166      42.546  78.975  59.057  1.00 66.15           O  
ATOM   4502  NE2 GLN L 166      40.514  79.390  58.169  1.00 73.50           N  
ATOM   4503  C   GLN L 166      39.401  78.786  63.762  1.00 43.98           C  
ATOM   4504  O   GLN L 166      40.273  78.325  64.498  1.00 41.85           O  
ATOM   4505  N   GLU L 167      38.114  78.483  63.859  1.00 44.59           N  
ATOM   4506  CA  GLU L 167      37.582  77.396  64.730  1.00 44.48           C  
ATOM   4507  CB  GLU L 167      36.346  77.837  65.529  1.00 48.60           C  
ATOM   4508  CG  GLU L 167      36.611  79.026  66.455  1.00 57.95           C  
ATOM   4509  CD  GLU L 167      35.585  79.421  67.521  1.00 61.33           C  
ATOM   4510  OE1 GLU L 167      34.388  79.045  67.386  1.00 58.87           O  
ATOM   4511  OE2 GLU L 167      35.995  80.138  68.491  1.00 59.29           O  
ATOM   4512  C   GLU L 167      37.251  76.210  63.826  1.00 41.21           C  
ATOM   4513  O   GLU L 167      37.198  76.390  62.611  1.00 38.17           O  
ATOM   4514  N   SER L 168      37.063  75.052  64.420  1.00 39.83           N  
ATOM   4515  CA  SER L 168      36.849  73.752  63.746  1.00 41.09           C  
ATOM   4516  CB  SER L 168      38.151  73.222  63.252  1.00 41.94           C  
ATOM   4517  OG  SER L 168      37.932  72.266  62.241  1.00 43.70           O  
ATOM   4518  C   SER L 168      36.187  72.787  64.737  1.00 42.15           C  
ATOM   4519  O   SER L 168      36.653  72.737  65.886  1.00 44.26           O  
ATOM   4520  N   VAL L 169      35.128  72.083  64.321  1.00 39.53           N  
ATOM   4521  CA  VAL L 169      34.266  71.299  65.262  1.00 37.67           C  
ATOM   4522  CB  VAL L 169      32.921  72.007  65.465  1.00 39.63           C  
ATOM   4523  CG1 VAL L 169      32.001  71.236  66.391  1.00 40.94           C  
ATOM   4524  CG2 VAL L 169      33.139  73.402  65.998  1.00 44.23           C  
ATOM   4525  C   VAL L 169      34.019  69.860  64.791  1.00 34.96           C  
ATOM   4526  O   VAL L 169      33.832  69.685  63.555  1.00 31.68           O  
ATOM   4527  N   THR L 170      34.057  68.909  65.723  1.00 32.90           N  
ATOM   4528  CA  THR L 170      33.799  67.484  65.437  1.00 35.09           C  
ATOM   4529  CB  THR L 170      34.323  66.602  66.579  1.00 35.91           C  
ATOM   4530  OG1 THR L 170      33.457  66.627  67.721  1.00 36.78           O  
ATOM   4531  CG2 THR L 170      35.728  66.985  66.993  1.00 35.62           C  
ATOM   4532  C   THR L 170      32.305  67.274  65.197  1.00 37.94           C  
ATOM   4533  O   THR L 170      31.526  68.105  65.692  1.00 36.85           O  
ATOM   4534  N   GLU L 171      31.944  66.251  64.395  1.00 47.23           N  
ATOM   4535  CA  GLU L 171      30.592  65.647  64.363  1.00 53.17           C  
ATOM   4536  CB  GLU L 171      30.534  64.366  63.499  1.00 69.84           C  
ATOM   4537  CG  GLU L 171      31.036  64.490  62.051  1.00 81.86           C  
ATOM   4538  CD  GLU L 171      30.449  65.616  61.190  1.00 98.00           C  
ATOM   4539  OE1 GLU L 171      31.012  65.887  60.092  1.00 90.08           O  
ATOM   4540  OE2 GLU L 171      29.426  66.234  61.601  1.00106.67           O  
ATOM   4541  C   GLU L 171      30.200  65.328  65.813  1.00 46.19           C  
ATOM   4542  O   GLU L 171      31.042  64.858  66.593  1.00 42.11           O  
ATOM   4543  N   GLN L 172      28.943  65.565  66.165  1.00 41.83           N  
ATOM   4544  CA  GLN L 172      28.423  65.114  67.467  1.00 42.64           C  
ATOM   4545  CB  GLN L 172      26.916  65.337  67.521  1.00 46.73           C  
ATOM   4546  CG  GLN L 172      26.357  65.070  68.904  1.00 46.55           C  
ATOM   4547  CD  GLN L 172      24.924  65.496  68.965  1.00 45.24           C  
ATOM   4548  OE1 GLN L 172      24.175  65.329  68.008  1.00 48.26           O  
ATOM   4549  NE2 GLN L 172      24.560  66.074  70.093  1.00 45.93           N  
ATOM   4550  C   GLN L 172      28.829  63.643  67.632  1.00 38.45           C  
ATOM   4551  O   GLN L 172      28.668  62.866  66.700  1.00 33.28           O  
ATOM   4552  N   ASP L 173      29.372  63.326  68.791  1.00 40.91           N  
ATOM   4553  CA  ASP L 173      29.921  62.005  69.194  1.00 47.98           C  
ATOM   4554  CB  ASP L 173      30.586  62.080  70.568  1.00 51.25           C  
ATOM   4555  CG  ASP L 173      31.571  60.947  70.819  1.00 58.68           C  
ATOM   4556  OD1 ASP L 173      32.784  61.166  70.559  1.00 62.33           O  
ATOM   4557  OD2 ASP L 173      31.122  59.849  71.275  1.00 60.85           O  
ATOM   4558  C   ASP L 173      28.826  60.946  69.139  1.00 55.39           C  
ATOM   4559  O   ASP L 173      27.745  61.182  69.714  1.00 59.41           O  
ATOM   4560  N   SER L 174      29.178  59.763  68.617  1.00 65.47           N  
ATOM   4561  CA  SER L 174      28.333  58.556  68.479  1.00 69.92           C  
ATOM   4562  CB  SER L 174      29.134  57.469  67.792  1.00 75.55           C  
ATOM   4563  OG  SER L 174      29.993  58.013  66.791  1.00 74.78           O  
ATOM   4564  C   SER L 174      27.825  58.105  69.853  1.00 69.61           C  
ATOM   4565  O   SER L 174      26.613  57.752  69.932  1.00 61.43           O  
ATOM   4566  N   LYS L 175      28.707  58.042  70.871  1.00 69.47           N  
ATOM   4567  CA  LYS L 175      28.391  57.471  72.215  1.00 75.31           C  
ATOM   4568  CB  LYS L 175      29.634  56.978  72.955  1.00 84.02           C  
ATOM   4569  CG  LYS L 175      30.440  55.886  72.269  1.00 95.14           C  
ATOM   4570  CD  LYS L 175      31.499  55.273  73.185  1.00 94.41           C  
ATOM   4571  CE  LYS L 175      32.820  55.001  72.495  1.00 92.05           C  
ATOM   4572  NZ  LYS L 175      32.639  54.208  71.255  1.00 95.42           N  
ATOM   4573  C   LYS L 175      27.767  58.511  73.163  1.00 75.55           C  
ATOM   4574  O   LYS L 175      26.703  58.197  73.736  1.00 89.38           O  
ATOM   4575  N   ASP L 176      28.394  59.692  73.332  1.00 74.46           N  
ATOM   4576  CA  ASP L 176      28.090  60.650  74.448  1.00 67.85           C  
ATOM   4577  CB  ASP L 176      29.297  60.838  75.396  1.00 72.58           C  
ATOM   4578  CG  ASP L 176      30.516  61.620  74.895  1.00 75.71           C  
ATOM   4579  OD1 ASP L 176      30.558  61.960  73.704  1.00 82.36           O  
ATOM   4580  OD2 ASP L 176      31.438  61.884  75.716  1.00 74.73           O  
ATOM   4581  C   ASP L 176      27.473  61.952  73.887  1.00 54.77           C  
ATOM   4582  O   ASP L 176      27.076  62.806  74.713  1.00 55.07           O  
ATOM   4583  N   SER L 177      27.320  62.102  72.568  1.00 46.18           N  
ATOM   4584  CA  SER L 177      26.572  63.248  71.971  1.00 47.93           C  
ATOM   4585  CB  SER L 177      25.120  63.231  72.414  1.00 52.56           C  
ATOM   4586  OG  SER L 177      24.445  62.045  72.025  1.00 56.60           O  
ATOM   4587  C   SER L 177      27.212  64.588  72.340  1.00 43.77           C  
ATOM   4588  O   SER L 177      26.473  65.585  72.400  1.00 44.04           O  
ATOM   4589  N   THR L 178      28.544  64.655  72.446  1.00 44.30           N  
ATOM   4590  CA  THR L 178      29.307  65.893  72.730  1.00 43.89           C  
ATOM   4591  CB  THR L 178      30.362  65.719  73.836  1.00 46.11           C  
ATOM   4592  OG1 THR L 178      31.431  64.863  73.420  1.00 47.21           O  
ATOM   4593  CG2 THR L 178      29.774  65.148  75.105  1.00 49.43           C  
ATOM   4594  C   THR L 178      30.014  66.355  71.455  1.00 41.74           C  
ATOM   4595  O   THR L 178      30.246  65.544  70.540  1.00 43.28           O  
ATOM   4596  N   TYR L 179      30.359  67.632  71.424  1.00 39.50           N  
ATOM   4597  CA  TYR L 179      31.224  68.237  70.387  1.00 42.02           C  
ATOM   4598  CB  TYR L 179      30.566  69.524  69.905  1.00 43.70           C  
ATOM   4599  CG  TYR L 179      29.212  69.328  69.285  1.00 44.62           C  
ATOM   4600  CD1 TYR L 179      29.095  69.118  67.927  1.00 46.16           C  
ATOM   4601  CE1 TYR L 179      27.858  68.975  67.325  1.00 50.91           C  
ATOM   4602  CZ  TYR L 179      26.707  69.032  68.088  1.00 51.36           C  
ATOM   4603  OH  TYR L 179      25.507  68.861  67.462  1.00 51.48           O  
ATOM   4604  CE2 TYR L 179      26.803  69.254  69.452  1.00 52.32           C  
ATOM   4605  CD2 TYR L 179      28.052  69.400  70.039  1.00 49.26           C  
ATOM   4606  C   TYR L 179      32.624  68.440  70.986  1.00 40.05           C  
ATOM   4607  O   TYR L 179      32.765  68.528  72.212  1.00 36.54           O  
ATOM   4608  N   SER L 180      33.641  68.485  70.124  1.00 36.53           N  
ATOM   4609  CA  SER L 180      34.964  69.053  70.439  1.00 37.29           C  
ATOM   4610  CB  SER L 180      36.025  68.003  70.561  1.00 37.23           C  
ATOM   4611  OG  SER L 180      35.915  67.351  71.816  1.00 37.21           O  
ATOM   4612  C   SER L 180      35.274  70.144  69.423  1.00 39.08           C  
ATOM   4613  O   SER L 180      34.806  70.075  68.251  1.00 37.42           O  
ATOM   4614  N   LEU L 181      36.025  71.147  69.863  1.00 37.93           N  
ATOM   4615  CA  LEU L 181      36.300  72.368  69.072  1.00 36.73           C  
ATOM   4616  CB  LEU L 181      35.351  73.461  69.575  1.00 39.25           C  
ATOM   4617  CG  LEU L 181      35.359  74.790  68.814  1.00 43.65           C  
ATOM   4618  CD1 LEU L 181      34.019  75.519  68.933  1.00 43.57           C  
ATOM   4619  CD2 LEU L 181      36.481  75.697  69.298  1.00 44.55           C  
ATOM   4620  C   LEU L 181      37.772  72.731  69.220  1.00 36.35           C  
ATOM   4621  O   LEU L 181      38.288  72.655  70.344  1.00 35.21           O  
ATOM   4622  N   SER L 182      38.418  73.072  68.102  1.00 37.40           N  
ATOM   4623  CA  SER L 182      39.802  73.594  68.053  1.00 37.46           C  
ATOM   4624  CB  SER L 182      40.705  72.707  67.238  1.00 38.58           C  
ATOM   4625  OG  SER L 182      40.639  73.024  65.848  1.00 40.08           O  
ATOM   4626  C   SER L 182      39.802  75.020  67.502  1.00 37.68           C  
ATOM   4627  O   SER L 182      39.309  75.201  66.381  1.00 35.75           O  
ATOM   4628  N   SER L 183      40.240  75.981  68.316  1.00 36.77           N  
ATOM   4629  CA  SER L 183      40.569  77.348  67.859  1.00 37.46           C  
ATOM   4630  CB  SER L 183      40.137  78.360  68.872  1.00 40.44           C  
ATOM   4631  OG  SER L 183      40.119  79.664  68.310  1.00 45.15           O  
ATOM   4632  C   SER L 183      42.067  77.426  67.616  1.00 38.34           C  
ATOM   4633  O   SER L 183      42.800  77.006  68.503  1.00 36.17           O  
ATOM   4634  N   THR L 184      42.497  77.980  66.487  1.00 39.33           N  
ATOM   4635  CA  THR L 184      43.922  78.016  66.065  1.00 43.12           C  
ATOM   4636  CB  THR L 184      44.114  77.175  64.802  1.00 45.74           C  
ATOM   4637  OG1 THR L 184      43.491  75.900  64.998  1.00 52.47           O  
ATOM   4638  CG2 THR L 184      45.576  77.036  64.446  1.00 45.41           C  
ATOM   4639  C   THR L 184      44.279  79.464  65.763  1.00 43.93           C  
ATOM   4640  O   THR L 184      43.804  80.000  64.690  1.00 42.71           O  
ATOM   4641  N   LEU L 185      45.125  80.077  66.602  1.00 46.55           N  
ATOM   4642  CA  LEU L 185      45.572  81.474  66.406  1.00 47.41           C  
ATOM   4643  CB  LEU L 185      45.757  82.083  67.796  1.00 48.37           C  
ATOM   4644  CG  LEU L 185      46.469  83.423  67.837  1.00 49.86           C  
ATOM   4645  CD1 LEU L 185      45.628  84.506  67.199  1.00 50.00           C  
ATOM   4646  CD2 LEU L 185      46.810  83.783  69.269  1.00 53.33           C  
ATOM   4647  C   LEU L 185      46.862  81.396  65.585  1.00 46.97           C  
ATOM   4648  O   LEU L 185      47.813  80.774  66.035  1.00 48.63           O  
ATOM   4649  N   THR L 186      46.875  81.976  64.384  1.00 50.78           N  
ATOM   4650  CA  THR L 186      48.054  81.938  63.500  1.00 55.99           C  
ATOM   4651  CB  THR L 186      47.683  81.474  62.086  1.00 58.60           C  
ATOM   4652  OG1 THR L 186      46.931  80.273  62.253  1.00 66.54           O  
ATOM   4653  CG2 THR L 186      48.882  81.226  61.197  1.00 59.71           C  
ATOM   4654  C   THR L 186      48.667  83.337  63.479  1.00 54.98           C  
ATOM   4655  O   THR L 186      47.997  84.301  63.146  1.00 59.52           O  
ATOM   4656  N   LEU L 187      49.975  83.424  63.779  1.00 55.24           N  
ATOM   4657  CA  LEU L 187      50.746  84.687  63.652  1.00 56.69           C  
ATOM   4658  CB  LEU L 187      50.629  85.571  64.916  1.00 54.92           C  
ATOM   4659  CG  LEU L 187      50.869  84.957  66.301  1.00 52.05           C  
ATOM   4660  CD1 LEU L 187      51.150  86.031  67.341  1.00 52.60           C  
ATOM   4661  CD2 LEU L 187      49.674  84.158  66.764  1.00 53.40           C  
ATOM   4662  C   LEU L 187      52.195  84.368  63.222  1.00 54.52           C  
ATOM   4663  O   LEU L 187      52.587  83.217  63.329  1.00 49.06           O  
ATOM   4664  N   SER L 188      52.864  85.361  62.630  1.00 57.95           N  
ATOM   4665  CA  SER L 188      54.246  85.285  62.108  1.00 59.06           C  
ATOM   4666  CB  SER L 188      54.578  86.514  61.275  1.00 61.05           C  
ATOM   4667  OG  SER L 188      54.770  87.673  62.086  1.00 58.95           O  
ATOM   4668  C   SER L 188      55.229  85.110  63.270  1.00 57.75           C  
ATOM   4669  O   SER L 188      54.919  85.489  64.409  1.00 50.79           O  
ATOM   4670  N   LYS L 189      56.408  84.561  63.019  1.00 59.46           N  
ATOM   4671  CA  LYS L 189      57.402  84.378  64.119  1.00 60.85           C  
ATOM   4672  CB  LYS L 189      58.692  83.746  63.605  1.00 62.17           C  
ATOM   4673  CG  LYS L 189      59.577  83.226  64.721  1.00 68.67           C  
ATOM   4674  CD  LYS L 189      61.037  83.528  64.521  1.00 76.55           C  
ATOM   4675  CE  LYS L 189      61.898  82.865  65.576  1.00 81.69           C  
ATOM   4676  NZ  LYS L 189      63.173  82.366  65.008  1.00 87.09           N  
ATOM   4677  C   LYS L 189      57.715  85.747  64.756  1.00 60.22           C  
ATOM   4678  O   LYS L 189      57.695  85.847  65.986  1.00 57.10           O  
ATOM   4679  N   ALA L 190      57.913  86.780  63.952  1.00 60.32           N  
ATOM   4680  CA  ALA L 190      58.250  88.134  64.434  1.00 62.15           C  
ATOM   4681  CB  ALA L 190      58.399  89.067  63.262  1.00 61.96           C  
ATOM   4682  C   ALA L 190      57.112  88.557  65.370  1.00 64.65           C  
ATOM   4683  O   ALA L 190      57.391  88.907  66.529  1.00 66.29           O  
ATOM   4684  N   ASP L 191      55.867  88.459  64.923  1.00 66.41           N  
ATOM   4685  CA  ASP L 191      54.718  88.961  65.745  1.00 66.53           C  
ATOM   4686  CB  ASP L 191      53.421  89.041  64.932  1.00 71.48           C  
ATOM   4687  CG  ASP L 191      53.373  90.229  63.976  1.00 76.71           C  
ATOM   4688  OD1 ASP L 191      54.295  91.067  64.023  1.00 76.26           O  
ATOM   4689  OD2 ASP L 191      52.409  90.313  63.189  1.00 82.93           O  
ATOM   4690  C   ASP L 191      54.626  88.090  67.010  1.00 59.36           C  
ATOM   4691  O   ASP L 191      54.224  88.607  68.032  1.00 57.07           O  
ATOM   4692  N   TYR L 192      54.901  86.790  66.911  1.00 52.27           N  
ATOM   4693  CA  TYR L 192      54.801  85.850  68.062  1.00 51.61           C  
ATOM   4694  CB  TYR L 192      55.032  84.379  67.666  1.00 49.50           C  
ATOM   4695  CG  TYR L 192      55.004  83.395  68.825  1.00 43.27           C  
ATOM   4696  CD1 TYR L 192      53.837  83.165  69.536  1.00 39.67           C  
ATOM   4697  CE1 TYR L 192      53.797  82.298  70.617  1.00 38.48           C  
ATOM   4698  CZ  TYR L 192      54.937  81.628  71.016  1.00 36.28           C  
ATOM   4699  OH  TYR L 192      54.866  80.799  72.100  1.00 34.28           O  
ATOM   4700  CE2 TYR L 192      56.112  81.824  70.312  1.00 37.02           C  
ATOM   4701  CD2 TYR L 192      56.138  82.701  69.234  1.00 39.43           C  
ATOM   4702  C   TYR L 192      55.786  86.274  69.162  1.00 55.38           C  
ATOM   4703  O   TYR L 192      55.457  86.199  70.328  1.00 50.30           O  
ATOM   4704  N   GLU L 193      56.981  86.740  68.798  1.00 63.09           N  
ATOM   4705  CA  GLU L 193      58.046  86.997  69.782  1.00 68.55           C  
ATOM   4706  CB  GLU L 193      59.426  86.761  69.172  1.00 73.78           C  
ATOM   4707  CG  GLU L 193      60.049  85.450  69.618  1.00 78.51           C  
ATOM   4708  CD  GLU L 193      60.845  84.747  68.533  1.00 83.29           C  
ATOM   4709  OE1 GLU L 193      61.572  85.460  67.795  1.00 81.84           O  
ATOM   4710  OE2 GLU L 193      60.712  83.496  68.408  1.00 78.42           O  
ATOM   4711  C   GLU L 193      57.935  88.405  70.371  1.00 73.66           C  
ATOM   4712  O   GLU L 193      58.802  88.749  71.170  1.00 74.48           O  
ATOM   4713  N   LYS L 194      56.930  89.213  70.001  1.00 76.77           N  
ATOM   4714  CA  LYS L 194      56.745  90.552  70.614  1.00 69.73           C  
ATOM   4715  CB  LYS L 194      55.883  91.489  69.762  1.00 70.63           C  
ATOM   4716  CG  LYS L 194      56.274  91.621  68.297  1.00 76.27           C  
ATOM   4717  CD  LYS L 194      55.688  92.863  67.632  1.00 75.29           C  
ATOM   4718  CE  LYS L 194      56.675  93.586  66.737  1.00 76.28           C  
ATOM   4719  NZ  LYS L 194      56.255  93.532  65.318  1.00 79.04           N  
ATOM   4720  C   LYS L 194      55.972  90.454  71.927  1.00 65.07           C  
ATOM   4721  O   LYS L 194      55.950  91.432  72.642  1.00 84.51           O  
ATOM   4722  N   HIS L 195      55.366  89.313  72.241  1.00 58.30           N  
ATOM   4723  CA  HIS L 195      54.409  89.155  73.357  1.00 56.94           C  
ATOM   4724  CB  HIS L 195      53.026  88.887  72.781  1.00 60.06           C  
ATOM   4725  CG  HIS L 195      52.589  89.962  71.850  1.00 64.84           C  
ATOM   4726  ND1 HIS L 195      52.337  89.722  70.506  1.00 70.55           N  
ATOM   4727  CE1 HIS L 195      51.965  90.843  69.933  1.00 72.58           C  
ATOM   4728  NE2 HIS L 195      51.989  91.812  70.873  1.00 74.70           N  
ATOM   4729  CD2 HIS L 195      52.369  91.276  72.068  1.00 63.48           C  
ATOM   4730  C   HIS L 195      54.868  88.059  74.311  1.00 51.80           C  
ATOM   4731  O   HIS L 195      55.750  87.317  73.956  1.00 58.28           O  
ATOM   4732  N   LYS L 196      54.240  87.959  75.478  1.00 52.94           N  
ATOM   4733  CA  LYS L 196      54.664  87.013  76.529  1.00 61.36           C  
ATOM   4734  CB  LYS L 196      55.256  87.762  77.734  1.00 71.01           C  
ATOM   4735  CG  LYS L 196      55.570  86.902  78.966  1.00 80.06           C  
ATOM   4736  CD  LYS L 196      57.030  86.455  79.215  1.00 89.12           C  
ATOM   4737  CE  LYS L 196      57.990  86.508  78.036  1.00 95.85           C  
ATOM   4738  NZ  LYS L 196      58.868  87.704  78.107  1.00102.92           N  
ATOM   4739  C   LYS L 196      53.464  86.144  76.905  1.00 61.51           C  
ATOM   4740  O   LYS L 196      53.630  84.904  76.962  1.00 60.46           O  
ATOM   4741  N   VAL L 197      52.312  86.717  77.275  1.00 56.38           N  
ATOM   4742  CA  VAL L 197      51.137  85.920  77.715  1.00 50.06           C  
ATOM   4743  CB  VAL L 197      50.422  86.615  78.881  1.00 48.75           C  
ATOM   4744  CG1 VAL L 197      49.064  85.983  79.166  1.00 50.36           C  
ATOM   4745  CG2 VAL L 197      51.291  86.612  80.128  1.00 48.61           C  
ATOM   4746  C   VAL L 197      50.187  85.684  76.550  1.00 51.08           C  
ATOM   4747  O   VAL L 197      49.531  86.635  76.119  1.00 54.44           O  
ATOM   4748  N   TYR L 198      50.104  84.431  76.100  1.00 49.52           N  
ATOM   4749  CA  TYR L 198      49.088  83.934  75.159  1.00 46.12           C  
ATOM   4750  CB  TYR L 198      49.744  83.053  74.109  1.00 43.35           C  
ATOM   4751  CG  TYR L 198      50.623  83.836  73.182  1.00 41.19           C  
ATOM   4752  CD1 TYR L 198      50.145  84.333  71.978  1.00 40.02           C  
ATOM   4753  CE1 TYR L 198      50.962  85.054  71.125  1.00 40.15           C  
ATOM   4754  CZ  TYR L 198      52.279  85.291  71.492  1.00 43.39           C  
ATOM   4755  OH  TYR L 198      53.146  85.997  70.714  1.00 47.09           O  
ATOM   4756  CE2 TYR L 198      52.761  84.819  72.700  1.00 44.45           C  
ATOM   4757  CD2 TYR L 198      51.927  84.100  73.537  1.00 42.45           C  
ATOM   4758  C   TYR L 198      48.038  83.204  75.982  1.00 45.57           C  
ATOM   4759  O   TYR L 198      48.421  82.309  76.737  1.00 47.28           O  
ATOM   4760  N   ALA L 199      46.780  83.625  75.882  1.00 44.99           N  
ATOM   4761  CA  ALA L 199      45.656  83.089  76.683  1.00 47.07           C  
ATOM   4762  CB  ALA L 199      45.243  84.075  77.738  1.00 50.66           C  
ATOM   4763  C   ALA L 199      44.445  82.803  75.798  1.00 46.76           C  
ATOM   4764  O   ALA L 199      44.263  83.434  74.747  1.00 47.61           O  
ATOM   4765  N   CYS L 200      43.630  81.885  76.284  1.00 46.90           N  
ATOM   4766  CA  CYS L 200      42.438  81.357  75.602  1.00 49.05           C  
ATOM   4767  CB  CYS L 200      42.721  79.932  75.150  1.00 53.53           C  
ATOM   4768  SG  CYS L 200      41.350  79.271  74.181  1.00 71.22           S  
ATOM   4769  C   CYS L 200      41.306  81.380  76.619  1.00 51.06           C  
ATOM   4770  O   CYS L 200      41.401  80.620  77.593  1.00 50.70           O  
ATOM   4771  N   GLU L 201      40.311  82.248  76.421  1.00 54.91           N  
ATOM   4772  CA  GLU L 201      39.196  82.465  77.372  1.00 55.71           C  
ATOM   4773  CB  GLU L 201      39.033  83.955  77.688  1.00 63.72           C  
ATOM   4774  CG  GLU L 201      37.973  84.211  78.750  1.00 69.54           C  
ATOM   4775  CD  GLU L 201      37.399  85.614  78.817  1.00 67.41           C  
ATOM   4776  OE1 GLU L 201      37.484  86.198  79.911  1.00 66.68           O  
ATOM   4777  OE2 GLU L 201      36.846  86.101  77.793  1.00 66.41           O  
ATOM   4778  C   GLU L 201      37.929  81.871  76.757  1.00 51.33           C  
ATOM   4779  O   GLU L 201      37.455  82.393  75.742  1.00 49.00           O  
ATOM   4780  N   VAL L 202      37.382  80.845  77.402  1.00 47.70           N  
ATOM   4781  CA  VAL L 202      36.228  80.063  76.883  1.00 50.84           C  
ATOM   4782  CB  VAL L 202      36.517  78.555  76.983  1.00 55.26           C
[truncated: 804,740 more chars]
